# Supplementary material for: Viscoelasticity of diverse biological samples quantified by Acoustic Force Microrheology (AFMR)
Source: Commun Biol. 2024 Jun 4;7:683. doi: 10.1038/s42003-024-06367-3 (PMC11150513; doi:10.1038/s42003-024-06367-3)
Supplement: Supplementary file 4 — Supplementary Data 1 [file 42003_2024_6367_MOESM4_ESM.xlsx]

## Sheet: 1C
Time (min)	Intensity readout (a.u.)	Distance (nm)
1.00856	29000.7	-103.162
1.00986	28994.3	17.4347
1.01116	28941.2	-41.8767
1.01248	28958.4	-57.7505
1.01378	28981.3	-47.9231
1.01508	28989.1	-124.824
1.0164	28855.8	16.7786
1.0177	28918.5	10.6822
1.019	28885.1	-154.04
1.0203	28914.4	-248.077
1.0216	28915.5	-290.839
1.02291	28876.5	95.9014
1.02421	28941.8	-192.835
1.02551	28907.2	-191.021
1.02681	29065	-31.2546
1.02811	28986.3	-82.2341
1.02943	28864.4	-118.688
1.03073	29004.6	12.6875
1.03203	28903	52.4846
1.03333	28921.8	-90.7861
1.03463	29026.5	-46.7926
1.03593	28849.7	-30.7006
1.03725	28975.2	169.316
1.03855	28893.4	-132.923
1.03985	28947.6	-15.9568
1.04115	28955.9	68.8286
1.04246	28927.9	165.718
1.04376	28944.5	44.5748
1.04506	28919.6	145.948
1.04636	28931.5	17.033
1.04766	28914.1	5.48242
1.04896	28937.3	-79.902
1.05026	28908.3	1.04379
1.05156	28914.9	-112.18
1.05288	28973.3	138.9
1.05418	28982.2	6.8635
1.0555	28958.6	52.545
1.0568	29048.1	-4.89793
1.0581	29034.8	-199.696
1.0594	28889.5	-17.7023
1.0607	28915.8	-176.825
1.062	28951.7	3416.67
1.06331	28856.3	3855.55
1.06461	28927.4	3911.35
1.0659	28906.4	1454.8
1.06721	29045	3878.92
1.06851	28919.9	3982.38
1.06981	29004.3	3871.81
1.07113	28973.6	521.587
1.07243	28970.3	1789.27
1.07371	39203.4	2704.3
1.07503	40684.5	3101.46
1.07633	38909.3	2789.52
1.07763	35702.3	1484.88
1.07895	35465.2	1049.46
1.08025	38295.6	1979.98
1.08155	40655	3162.83
1.08285	39649.2	2800.68
1.08415	36365.6	1638.22
1.08545	35076.1	1089.18
1.08675	37411.7	1370.35
1.08806	40321.6	2833.3
1.08936	40233.5	2983.65
1.09066	37172.8	2110.29
1.09196	35052.4	1158.86
1.09326	36332.1	1289.55
1.09456	39675.8	2529.57
1.09588	40798.7	3210.42
1.09718	38455.5	2638.65
1.09848	35427.5	1428.73
1.09978	35636.2	1217.49
1.1011	38838.2	2278.63
1.1024	40653.1	3035.65
1.1037	39206.9	2682.62
1.105	35957.1	1665.16
1.1063	35113	1156.32
1.1076	37822.3	1725.44
1.10891	40526.6	2889.29
1.11021	39945.7	3127.41
1.11151	36906.5	2147.01
1.11281	35047.8	1124.49
1.11413	36912.7	1325.71
1.11541	40064.1	2829.03
1.11671	40514.5	3063.61
1.11803	37817.9	2366.43
1.11933	35146.2	1147.73
1.12063	36064.5	1319.14
1.12193	39263.3	2415.2
1.12325	40763.6	3153.53
1.12455	38798.1	2610.11
1.12586	35735.1	1744.08
1.12715	35418	1145.23
1.12845	38396.6	2052.54
1.12975	40731.4	3168.57
1.13106	39641.8	3103.72
1.13236	36416.1	1994.1
1.13366	35067.6	1205.6
1.13496	37365.5	1581.98
1.13628	40370	2763.54
1.13758	40275.9	3247.12
1.13888	37319.3	2249.24
1.14018	38579.3	1144.1
1.1415	28968.9	660.603
1.1428	28915.8	521.235
1.14408	28942.3	266.509
1.1454	28911.3	540.072
1.1467	28896.7	329.824
1.148	28952.8	402.743
1.1493	28901.1	426.188
1.15061	28991.3	390.214
1.15191	28916	221.592
1.15321	28900.3	142.539
1.15453	28869.9	303.816
1.15583	28921	423.187
1.15713	28948.1	195.562
1.15841	28877.6	269.133
1.15973	28905.8	174.434
1.16103	28986.3	101.347
1.16233	28881.2	267.006
1.16363	29026.2	211.423
1.16493	28894.2	267.12
1.16625	28938.4	162.952
1.16755	29050.3	266.873
1.16885	28928.5	167.726
1.17015	29033.4	262.966
1.17146	28925.2	231.826
1.17275	28995.2	417.986
1.17406	28940.4	250.182
1.17536	28982.2	261.946
1.17666	29072.7	342.831
1.17798	28888.7	216.699
1.17928	28953.4	105.159
1.18058	28934.6	158.269
1.18188	28824.6	181.648
1.18318	28973.9	137.431
1.1845	28978	234.499
1.18578	28931.2	208.724
1.1871	28986.9	256.357
1.1884	28909.4	258.292
1.1897	28965.8	152.671
1.191	28879	167.014
1.1923	28919.1	170.508
1.19361	28905.3	191.058
1.19491	28975.8	289.261
1.19621	28915.8	118.69
1.19751	28854.1	235.119
1.19881	28921.3	49.9822
1.20011	28898.1	99.0081
1.20141	28871.8	173.757
1.20273	28899.7	181.602
1.20403	28879.5	70.8703
1.20535	28976.3	49.807
1.20663	28909.4	88.2594
1.20795	28977.2	-50.252
1.20925	28951.7	68.2008
1.21055	28947	-38.5657
1.21185	28935.9	-41.1761
1.21315	28929.6	-116.42
1.21446	28951.2	96.7413
1.21576	28918.5	201.324
1.21706	28945.1	-88.6112
1.21836	29020.1	66.721
1.21968	28948.9	74.1034
1.22096	29013.4	-8.47823
1.22228	28909.7	55.3043
1.22358	28950.6	73.5878
1.22488	28926.3	129.405
1.22618	28900.8	65.2614
1.22748	28908.8	-32.2497
1.22878	28957.8	-1.04066
1.2301	28885.4	61.081
1.2314	28974.1	120.696
1.2327	28989.1	44.0202
1.234	29058.6	90.0526
1.2353	29011.5	-18.1307
1.23661	28924.1	10.8242
1.23791	28927.1	-80.7179
1.23921	28912.7	165.55
1.24051	28900.6	78.3387
1.24181	29032.8	36.2875
1.24311	29004.3	-46.7422
1.24443	28913	191.251
1.24573	28934.3	-13.8692
1.24703	28955	29.5313
1.24833	28994.1	83.2827
1.24965	28950.3	-21.1009
1.25095	28977.2	-6.59812
1.25225	28969.7	-108.012
1.25355	28957	-14.154
1.25485	29064.7	47.0548
1.25615	28954.5	82.1295
1.25746	28981.3	-8.16096
1.25876	29005.4	-133.628
1.26006	28923.5	93.6316
1.26136	28978.3	-31.9633
1.26268	28910.8	-43.4356
1.26398	28929.9	155.265
1.26528	28919.1	52.4497
1.26658	28901.7	120.189
1.26788	28994.6	282.996
1.2692	28952	-89.9662
1.27048	28884.8	-73.2237
1.27178	28951.7	39.9753
1.2731	28912.2	0.362477
1.2744	28866.8	273.306
1.27571	28972.2	51.1044
1.277	28952.3	0.550008
1.27831	28947	-16.1268
1.27961	28918.5	89.616
1.28091	29030.3	39.9532
1.28221	28897.2	-279.544
1.28351	28945.6	-9.81432
1.28481	28948.4	-67.7488
1.28611	28849.4	67.0723
1.28743	28948.9	-115.837
1.28873	28971.6	-39.2014
1.29003	28850.3	-136.416
1.29135	28892.5	15.4981
1.29263	28939.8	-173.561
1.29395	28933.7	7.57191
1.29525	29040.9	-40.2543
1.29655	28928.5	-32.5278
1.29786	28978.6	-105.295
1.29915	28934.8	-43.1036
1.30046	28905.3	-82.6684
1.30176	28918.8	81.3429
1.30306	28896.7	-33.112
1.30438	28910.5	40.3913
1.30568	28861.6	-65.9975
1.307	28970.8	3.84753
1.3083	28939.3	-87.824
1.3096	28981.3	-189.157
1.3109	28958.1	71.0262
1.31221	28962.5	-0.823796
1.3135	28926.8	-150.611
1.3148	28909.4	-79.8667
1.31611	28999.9	-172.68
1.31741	28900.3	71.6949
1.31871	28972.5	-88.0562
1.32003	29019.5	-67.8911
1.32131	28963.1	-57.3959
1.32261	29069.4	-160.602
1.32393	28982.2	-23.0646
1.32523	29059.7	-46.7935
1.32653	28986	-55.4037
1.32783	29037.3	-178.356
1.32915	28916.6	-95.9869
1.33045	28982.4	-65.6991
1.33175	28859.4	-92.2646
1.33305	29031.4	-199.266
1.33435	28850	-98.6468
1.33565	28973.3	-218.573
1.33696	28911.1	2.411
1.33826	28940.6	-213.03
1.33956	28984.1	-35.3214
1.34086	28967.2	-0.203981
1.34216	28960.3	-73.7226
1.34346	28972.2	-105.382
1.34478	28931.5	-39.6431
1.34608	28977.7	19.1983
1.3474	28944.2	-71.7573
1.3487	28902.2	-73.8695
1.35	28983.3	-224.275
1.3513	29001.3	-55.9857
1.3526	28870.7	-264.946
1.3539	28914.9	-128.719
1.35521	28906.6	-376.3
1.35651	28982.4	-193.213
1.35781	28891.7	-167.615
1.35911	28931.2	-73.8212
1.36041	28934.3	-37.7317
1.36171	28901.4	-255.329
1.36301	28998.8	-60.0994
1.36431	28909.4	-36.6429
1.36563	28974.7	-116.133
1.36693	28943.4	-261.861
1.36823	28935.4	-54.7638
1.36955	28962	-114.259
1.37085	28981	-55.5605
1.37215	28932.1	-0.0327598
1.37345	28921.6	-236.291
1.37475	28884	16.1608
1.37605	28865.5	-157.517
1.37736	28901.7	-268.201
1.37866	28998.2	-357.33
1.37996	29015.1	-179.513
1.38126	28942.3	-208.551
1.38256	28938.7	-357.044
1.38386	29020.1	-102.58
1.38516	28944.2	-163.876
1.38648	28950.6	-307.025
1.38778	28933.2	-186.346
1.38908	28978.6	-233.813
1.3904	28852.5	-247.423
1.39168	28884	-246.546
1.393	29007.9	-65.2499
1.3943	28957.5	-198.789
1.3956	28943.1	-82.8033
1.3969	28828.5	-212.611
1.39821	28962	-264.472
1.39951	28969.7	-424.635
1.40081	29037.8	-333.582
1.40211	28891.7	-248.224
1.40343	28956.1	-213.277
1.40473	28971.1	-277.174
1.40603	28905.8	-206.367
1.40733	28980.2	-238.888
1.40863	28974.7	10.201
1.40993	28930.1	-23.8873
1.41123	28984.9	-304.319
1.41255	28929.6	-45.0981
1.41385	28978.6	-185.305
1.41515	28907.7	-198.834
1.41645	28863.2	-8.15532
1.41775	28844.5	-295.082
1.41905	29001.3	-139.815
1.42035	28983	-102.786
1.42165	28903.3	-335.294
1.42296	28940.4	-133.639
1.42426	28903.3	-155.085
1.42556	28996	-240.9
1.42688	29003.5	-254.962
1.42816	28837.6	-263.551
1.42946	28908.6	-240.463
1.43078	28954.2	-196.809
1.43208	28897	-342.952
1.43338	29006.2	-23.9494
1.4347	28897	-87.184
1.436	28934	-280.769
1.4373	28970.5	-50.8268
1.43861	28882	-321.142
1.4399	28961.7	-193.5
1.4412	28974.4	-349.099
1.44251	28914.1	-249.72
1.44381	28916	-234.21
1.44511	28986.9	-377.073
1.44643	29066.4	-186.2
1.44771	28975	-69.5597
1.44901	28918.2	-239.778
1.45033	28918.5	-336.729
1.45163	28952.8	-181.318
1.45293	28959.5	-146.214
1.45425	28947.8	-171.043
1.45555	28957	-271.73
1.45683	28935.4	-302.446
1.45815	29060.5	-254.515
1.45945	28908.8	-80.1098
1.46075	28928.2	-99.501
1.46205	28848.1	-229.707
1.46336	28937.3	-49.8441
1.46466	29027.6	-319.508
1.46596	28940.1	-159.997
1.46726	28969.1	-372.104
1.46858	28966.1	-215.899
1.46987	28901.1	-48.1263
1.47118	29013.2	-323.712
1.47248	28975.8	-256.757
1.47378	29000.4	-221.062
1.47508	28944.2	-241.995
1.47638	29019.5	-123.303
1.4777	28940.1	98.9057
1.479	28938.4	-118.932
1.4803	28973.3	-148.663
1.4816	28913.3	173.935
1.4829	28951.2	-327.489
1.48422	28897	-104.587
1.48552	28867.4	-331.692
1.48682	28966.7	-208.449
1.48812	28971.6	-134.395
1.48943	28932.6	-277.024
1.49072	28960.6	-210.351
1.49203	28915.5	-45.513
1.49333	28980.2	-311.116
1.49463	28958.1	21.3475
1.49593	28937.9	-95.9794
1.49723	28943.1	-168.078
1.49855	28969.7	-84.8842
1.49985	28878.4	-221.165
1.50115	28858	-286.736
1.50245	28937.6	-264.621
1.50375	28928.8	-471.607
1.50507	28926	-239.442
1.50637	28982.2	-272.117
1.50767	28942	28.7354
1.50897	28900	-85.2357
1.51028	29033.9	-122.419
1.51157	29011.8	-175.721
1.51288	28857.4	-170.257
1.51418	28922.4	-242.65
1.51548	28979.9	-257.28
1.51678	28904.4	-109.63
1.51808	28953.9	-106.794
1.5194	28972.7	-0.307278
1.52068	28925.4	-213.523
1.522	28942.9	-234.228
1.5233	28992.7	-98.5968
1.5246	28911.1	-310.251
1.5259	28943.7	-232.026
1.5272	28914.4	-326.511
1.52852	28904.4	-186.38
1.52982	28872.4	-391.746
1.53112	28937.9	-355.792
1.49377	29007.6	-303.219
1.49507	28946.2	-287.44
1.49637	29009	-236.351
1.49768	28949.2	-236.944
1.49897	28988.5	-206.527
1.50028	29011.5	-29.7423
1.50158	28897.5	-243.546
1.50288	28921.6	-210.856
1.5042	28941.8	-144.332
1.50548	28903.3	-2.72774
1.5068	28999.6	-213.231
1.5081	28966.9	-280.973
1.5094	28887.3	-39.9522
1.5107	28903.3	-133.991
1.512	28900.3	-292.781
1.51332	28954.5	90.3007
1.51462	28949.2	-172.762
1.51592	28914.9	-78.4686
1.51722	28944.5	-81.2752
1.51852	28930.1	-81.2732
1.51982	28971.6	-101.766
1.52112	28891.2	-272.982
1.52243	28916	57.4962
1.52373	28946.7	93.6085
1.52505	28914.9	-152.536
1.52633	28869.3	-14.072
1.52765	28942.3	-33.2009
1.52893	28963.6	-69.2259
1.53025	28975.2	-116.339
1.53155	28935.7	-164.856
1.53287	28900.6	-25.0506
1.53415	28948.1	-83.6836
1.53545	28881.2	-79.1295
1.53677	28895.6	-119.973
1.53807	28937.1	-138.542
1.53937	28998.8	-56.1759
1.54067	28969.7	-216.268
1.54198	28919.1	-176.84
1.54327	28848.3	-69.5222
1.54458	28950.9	-109.826
1.54588	29032.8	-9.81199
1.5472	28962	142.075
1.5485	28906.1	-275.059
1.5498	28872.9	-61.8428
1.5511	28996.6	-78.263
1.5524	28896.4	-194.849
1.55372	28925.7	-68.9123
1.55502	29006.2	-76.797
1.5563	28906.4	-163.719
1.55762	28929	-169.689
1.55892	28951.4	-75.8304
1.56022	28922.9	-245.037
1.56152	28851.6	-161.913
1.56283	28905.3	-181.859
1.56413	28975.2	-81.6772
1.56543	28874.6	-414.988
1.56673	28878.4	-130.832
1.56805	28927.6	-266.757
1.56933	28966.9	-263.337
1.57065	28937.9	-304.444
1.57193	28902.8	12.38
1.57325	28906.4	-230.212
1.57455	28871.3	-65.4885
1.57585	28927.6	-90.4976
1.57717	28832	-65.3029
1.57847	28901.7	-54.8401
1.57977	28883.1	-323.394
1.58107	28947.8	-252.39
1.58237	28896.7	-275.675
1.58367	28916	50.6035
1.58498	28960.8	-295.278
1.58628	28939.8	-239.618
1.58758	28852.2	-265.145
1.5889	28869.9	-199.036
1.5902	28888.4	-6.76232
1.5915	28902.5	-10.0636
1.59278	28863.8	-220.513
1.5941	28893.9	-89.5808
1.5954	28905.3	-198.706
1.5967	28887.3	-163.245
1.59802	29006.2	-200.696
1.59932	28880.1	29.1886
1.6006	28914.9	-100.793
1.60192	28846.1	-253.015
1.60322	28932.9	-238.729
1.60452	28848.1	-266.041
1.60583	28986.3	-165.045
1.60712	28875.4	-38.0866
1.60842	28825.7	-59.041
1.60973	28900	-245.272
1.61105	28960.3	-121.369
1.61235	28936.2	-45.198
1.61365	28906.6	-202.104
1.61495	28962	-182.82
1.61625	29008.2	46.8624
1.61755	28880.1	31.6521
1.61885	28998.2	-101.213
1.62015	28893.1	-75.7512
1.62147	28937.3	82.8548
1.62277	28902.5	-191.342
1.62407	28982.2	-215.339
1.62537	28940.9	-253.905
1.62667	28927.9	-58.7942
1.62798	29014.6	-184.817
1.62928	28891.7	-116.498
1.63058	28888.1	-112.403
1.63188	28891.4	-58.2364
1.6332	29011.8	-236.91
1.6345	28947.8	-234.85
1.6358	28880.4	-238.266
1.6371	28950.1	-192.908
1.6384	28860.2	-222.298
1.6397	28965.8	-67.168
1.641	28825.4	-234.555
1.64232	28916.3	-64.8153
1.64362	28840.3	-212.125
1.64492	28817.1	-278.584
1.64622	28952.3	-300.891
1.64753	28911.1	-123.769
1.64883	28879.5	-225.327
1.65013	28926.8	-165.126
1.65143	28989.4	-225.615
1.65273	28945.4	-67.3671
1.65403	28963.1	-241.839
1.65535	28977.2	63.1771
1.65663	29012.1	2071.98
1.65795	28811.9	3117.23
1.65925	28906.9	3280.36
1.66057	28984.9	3396.88
1.66185	28966.9	3259.15
1.66317	28854.1	2695.69
1.66445	28840	3256.38
1.66577	28982.2	3453.48
1.66707	28921.8	977.867
1.66837	28930.7	910.831
1.66968	38135.1	1321.44
1.67098	38963.6	1603.44
1.67228	39900.5	1925.95
1.67358	40511.5	2555.41
1.67488	40684.2	2643.68
1.67618	40649.8	2347.87
1.67748	40293.5	2446.36
1.6788	39563.5	2265.39
1.6801	38667.5	1976.28
1.68142	37645.1	1582.27
1.6827	36708.4	1204.21
1.68402	35833.3	700.457
1.68532	35252.7	526.381
1.68662	35007.6	407.774
1.68792	35120.6	355.156
1.68923	35653.4	577.019
1.69053	36458	705.561
1.69182	37436.3	922.525
1.69313	38463.2	1334.03
1.69443	39329.7	1792.25
1.69573	40152.7	2062.08
1.69703	40557.7	2430.84
1.69833	40728.5	2554.64
1.69965	40442.8	2604.52
1.70095	40039.4	2376.22
1.70225	39297.1	2077.31
1.70355	38324.6	1736.66
1.70487	37320.9	1388.29
1.70617	36382.3	932.025
1.70747	35558.6	532.077
1.70878	35120	595.49
1.7101	35138.6	238.151
1.71138	35294.8	172.103
1.7127	35901.3	529.85
1.714	36770.1	811.248
1.7153	37940.7	872.774
1.7166	38822.8	1601
1.71792	39712.1	1937.45
1.71922	40315.4	2244.05
1.7205	40693.1	2354.7
1.72182	40746.5	2699.71
1.72312	40406.9	2454.62
1.72443	39795.4	2293.25
1.72572	38895.9	2005.4
1.72703	38004.1	1549.27
1.72833	36901.8	1314.72
1.72963	36000.3	803.957
1.73093	35281.7	614.607
1.73225	35024.1	436.816
1.73355	35068.8	602.2
1.73485	35614.7	520.59
1.73615	36135.5	784.941
1.73745	37139.2	974.198
1.73875	38156.7	1257.17
1.74005	39236.2	1785.02
1.74137	39982.8	2110.32
1.74267	40494.2	2392.71
1.74397	40765.9	2543.57
1.74528	40688.8	2452.64
1.74658	40128.2	2389.34
1.74788	39501.4	2041.48
1.74917	38636.9	1979.56
1.75048	37588.7	1479.17
1.75178	36565.8	1035.84
1.75308	35764.7	907.58
1.75438	35240.4	576.535
1.75568	35131.6	463.998
1.757	35167.8	380.331
1.7583	35728.7	537.127
1.7596	36609.4	856.973
1.76092	37522.8	1085.55
1.7622	38477.5	1605.46
1.76352	39459.7	1980.59
1.76482	40217.9	2172.5
1.76612	40569.8	2530.84
1.76742	40707.2	2490.52
1.76872	40508.9	2273.93
1.77002	39915.5	2205.18
1.77133	39092	2144.08
1.77263	38128.8	1775.93
1.77393	37143.9	1395.31
1.77525	36235.4	992.404
1.77655	35513.9	807.354
1.77785	35114.2	456.525
1.77915	35063.6	396.323
1.78045	35480.2	538.991
1.78175	36060.2	717.597
1.78305	36867.7	880.306
1.78437	37911.6	1237.13
1.78567	38975.1	1651.92
1.78697	39773	2144.39
1.78827	40472.9	2559.63
1.78958	40729.1	2564.59
1.79087	40697.6	2510.38
1.79217	40212.6	2638.38
1.79348	39549.6	2235.09
1.79478	38768.6	1888.48
1.79608	37842	1687.63
1.79738	36728	1358.26
1.7987	36011.1	1188.95
1.8	35330.2	803.442
1.8013	34989.4	502.961
1.8026	35152	475.617
1.80392	35597.3	577.643
1.8052	36469.5	867.87
1.80652	37423.7	1076.06
1.80782	38396.2	1460.46
1.80912	39358	1943.35
1.81043	40071.9	2230.77
1.81172	40682.2	2402.67
1.81303	40708.5	2512.56
1.81433	40643.2	2628.79
1.81565	40152	2486.05
1.81695	39385.5	2088.53
1.81825	38301.7	1843.27
1.81953	37370.2	1604.24
1.82083	36414.3	1174.36
1.82215	35573	778.574
1.82347	35254.8	600.329
1.82475	34951.4	536.598
1.82605	35291.4	473.212
1.82737	35876.4	602.72
1.82867	36865.9	794.067
1.82997	37727.5	1235.35
1.83127	38795.5	1600.71
1.83258	39513.7	1973.65
1.83388	40304	2364.84
1.83518	40731.8	2535.35
1.83648	40718.6	2605.33
1.83778	40366.7	2608.01
1.8391	39805.8	2339.22
1.84038	38935	2123.79
1.8417	37922.3	1819.81
1.843	36961.5	1195.55
1.8443	36076.8	1109.84
1.8456	35307	816.867
1.8469	35038.7	553.374
1.84822	35186.7	496.607
1.8495	35400.9	392.259
1.85082	36167.4	549.621
1.85212	37117	1018.65
1.85343	38071.3	1411.4
1.85472	39040.6	1879.53
1.85603	39934.3	2046.96
1.85733	40457.2	2657.54
1.85863	40719.6	2602.89
1.85993	40682.2	2581.48
1.86123	40128.2	2430.49
1.86255	39567	2236.08
1.86385	38642.9	2109.67
1.86515	37502.4	1753.68
1.86645	36614	1423.91
1.86775	35810.2	942.69
1.86907	35176.7	750.411
1.87035	34953.5	707.899
1.87167	35177.3	471.177
1.87297	35737.6	669.804
1.87428	36556.5	890.61
1.87557	37580.8	1044.63
1.87688	38515.2	1727.62
1.87818	39453.9	2001.66
1.87948	40100.9	2341.19
1.88078	40660.3	2372.33
1.8821	40791.2	2758.78
1.8834	40618.6	2460.84
1.88468	40026.7	2218.16
1.886	39230.7	2136.24
1.8873	38188.2	1834.23
1.8886	37175.3	1458.81
1.88992	36352.8	1165.11
1.89122	35476.2	782.901
1.89252	35058.8	668.636
1.89382	34998.8	572.869
1.89512	35394.8	646.782
1.89642	36069.4	617.591
1.89773	36883.4	978.671
1.89903	37827.1	1244.91
1.90033	38901.6	1603.97
1.90165	39742.9	2003.03
1.90293	40568.5	2506.5
1.90423	40790.5	2520.96
1.90553	40702.9	2518.21
1.90685	40280.8	2446.07
1.90815	39754.5	2094.65
1.90945	38922.2	2107.95
1.91075	37862.8	1733.06
1.91205	36761.7	1366.89
1.91335	36037.9	993.527
1.91467	35330.6	726.618
1.91597	35005.5	732.713
1.91727	35080.4	596.721
1.91857	35567.2	468.269
1.91987	36267.6	744.311
1.92118	37368.3	839.818
1.92248	38315.7	1369.59
1.92378	39332.9	2065.61
1.9251	40075.8	2097.68
1.92638	40509.9	2284.35
1.9277	40726.8	2523.56
1.929	40592.1	2567.56
1.9303	40052.7	2412.86
1.9316	39414.2	2230.89
1.93292	38448.2	1844.25
1.93422	37341.6	1576.79
1.93552	36447.5	1213.47
1.93682	35726.2	936.826
1.93812	35196.8	490.571
1.93942	35026.2	486.461
1.94073	35252.4	389.833
1.94203	35832	737.516
1.94333	36701.8	755.862
1.94463	37650.2	1215.24
1.94595	38693.8	1401.95
1.94723	39525.3	1907.33
1.94855	40308.9	2350.58
1.94985	40758.7	2665.39
1.95115	40730.1	2632.61
1.95245	40410.8	2373.36
1.95375	39801.5	2608.76
1.95505	39094.3	2129.18
1.95635	38004.1	1842.12
1.95767	36977.4	1506.67
1.95897	36106.8	998.397
1.96027	35389.9	720.051
1.96157	35027.4	721.878
1.96288	35074.3	568.011
1.96418	35416.5	445.188
1.96548	36077.5	761.85
1.9668	37176.5	1046.63
1.96808	38080.5	1329.18
1.96938	38966.1	1617
1.9707	39871.6	2202.63
1.972	40410.2	2331.6
1.9733	40773.5	2564.09
1.9746	40631.4	2680.42
1.97592	40248.8	2530.61
1.97722	39461	2351.69
1.97852	38585.1	1960.36
1.97982	37793.9	1632.95
1.98112	36595.4	1227.38
1.98242	35807.1	1001.87
1.98373	35236.2	714.931
1.98503	34953.2	550.395
1.98633	35241.4	440.868
1.98763	35719.8	721.651
1.98893	36453.7	885.601
1.99023	37372.1	1168.53
1.99155	38544.5	1613.85
1.99285	39340.6	2004.44
1.99415	40119.4	2147.24
1.99547	40678.6	2547.23
1.99677	40795.1	2389.78
1.99807	40544	2453.61
1.99937	40031.2	2320.51
2.00068	39179.2	2122.37
2.00198	38348.5	1939.39
2.00328	37226.4	1536.44
2.0046	36233.6	1110.99
2.0059	35520.6	850.439
2.0072	35102	708.332
2.00852	35022.8	424.52
2.00982	35260.3	621.852
2.01112	35953.4	649.786
2.01242	36883	876.17
2.01372	37825.5	1347.93
2.01502	38856.4	1877.18
2.01632	39694.9	2024.31
2.01762	40283.8	2311.9
2.01893	40581	2316.75
2.02023	40797.8	2567.82
2.02153	40381.1	2414.09
2.02283	39749.7	2276.83
2.02413	38826.6	2179.5
2.02545	37865.7	1544.35
2.02675	36880.2	1326.94
2.02805	35885	827.98
2.02935	35335.4	690.968
2.03067	35036.8	492.878
2.03195	35042	499.073
2.03327	35576.1	594.13
2.03457	36263	807.898
2.03587	37286	727.913
2.03717	38263.2	1482.66
2.03847	39282	1952.88
2.03978	40037.7	2147.43
2.04107	40554.8	2469.18
2.04238	40720.9	2477.64
2.04368	40686.5	2558.99
2.04498	40144.2	2376.59
2.04628	39356.8	2107.3
2.04758	38454.6	1892.82
2.0489	37387.2	1429.39
2.0502	36540.7	1210.96
2.0515	35656.5	753.104
2.05282	35189.5	484.874
2.05412	34928.6	463.864
2.05542	35143.4	489.013
2.05672	35790.8	559.836
2.05802	36534.4	689.469
2.05932	37738.9	1115.88
2.06062	38597.6	1489.48
2.06193	39587.1	1851.27
2.06323	40308.6	2072.86
2.06453	40683.2	2506.84
2.06583	40739	2546
2.06713	40389.2	2436.92
2.06843	39969.4	2324
2.06975	39151.2	1956.54
2.07105	38084.6	1653.84
2.07235	36982.4	1249.97
2.07365	36197.4	1094.56
2.07495	35429.3	729.191
2.07627	35129.4	648.546
2.07757	35173.9	498.189
2.07887	35407.9	724.807
2.08018	35998.7	604.945
2.08148	36924	866.827
2.08278	37993.9	1228.79
2.08408	38903.2	1802.16
2.08538	39885.6	1971.24
2.08668	40482.7	2428.25
2.08798	40741.9	2454.07
2.0893	40735.4	2552.58
2.0906	40313.1	2399.33
2.0919	39618.8	2389.16
2.09322	38709.8	2042.96
2.0945	37822.3	1803.94
2.0958	36677.2	1110.18
2.09712	35741	899.01
2.09842	35142.5	695.181
2.09972	34996.7	563.961
2.10103	35104.4	584.8
2.10233	35627.3	660.643
2.10363	36495	769.02
2.10493	37312.4	1116.95
2.10623	38308.7	1390.77
2.10753	39404.5	1791.87
2.10883	40087.9	2193.16
2.11015	40643.5	2530.01
2.11145	40780.7	2545.11
2.11275	40567.5	2547.59
2.11405	40072.2	2339.26
2.11535	39223.3	2082.51
2.11665	38394.7	1883.76
2.11795	37392.9	1536.54
2.11927	36299.2	1098.32
2.12057	35552.2	1048.65
2.12187	35127.9	771.142
2.12317	35049.3	722.355
2.12447	35222.4	593.13
2.12577	35846.5	797.358
2.12707	36818.4	900.698
2.12838	37682.7	1156.95
2.12968	38862.5	1491.79
2.131	39685.5	1979.13
2.1323	40266.5	2150.36
2.1336	40610.8	2426.92
2.1349	40710.8	2517.77
2.1362	40340.9	2365.63
2.1375	39779.5	2239.89
2.1388	38941.1	2034.41
2.1401	37890	1745.47
2.14142	36941.2	1300.42
2.14272	36021.3	1051.57
2.14403	35330.6	848.061
2.14533	35044.8	763.088
2.14663	35011.6	733.314
2.14793	35463.9	757.405
2.14923	36253.7	416.261
2.15053	28900.6	270.91
2.15185	28938.7	253.959
2.15315	28930.7	302.167
2.15445	28944	208.548
2.15575	28872.1	78.9879
2.15705	28850	124.252
2.15835	28966.7	-12.7343
2.15967	29024.5	140.571
2.16097	28880.7	49.5842
2.16227	28914.4	93.9423
2.16357	28870.2	126.945
2.16487	28918.5	136.293
2.16618	28820.7	31.7933
2.16748	28861.9	7.76569
2.16878	28861.6	23.1259
2.17008	28911.3	-23.2111
2.17138	28885.6	101.956
2.17268	28835.1	53.057
2.174	28957.2	146.878
2.17528	28921	36.8177
2.1766	29009.8	136.141
2.1779	28935.4	-32.5762
2.1792	28955.3	86.0108
2.1805	28877.6	-175.82
2.1818	28945.9	21.3627
2.18312	28989.6	178.064
2.18442	28986	19.0108
2.18572	28914.7	7.66915
2.18702	29029.2	114.22
2.18833	29009.8	-94.1412
2.18963	28900.8	132.923
2.19093	28931.2	-239.337
2.19223	28893.4	-43.1738
2.19353	29019.5	-180.252
2.19483	28949.5	-46.4703
2.19615	28981	73.6688
2.19745	28929.3	75.5419
2.19875	28929.6	191.093
2.20005	28923.8	-94.7418
2.20135	28935.7	-42.5516
2.20265	28916.6	89.5188
2.20397	28872.1	-4.16792
2.20527	28927.6	1.31002
2.20657	28978.8	-86.1845
2.20788	28945.6	-28.6825
2.20918	28881.8	-90.8785
2.21047	28860.2	111.488
2.21177	28956.4	-204.421
2.21308	28852.8	-174.146
2.21438	28958.4	-39.7903
2.21568	28973.6	-84.2019
2.21698	28991	-6.98664
2.2183	28980.8	34.5578
2.2196	28838.4	-3.0476
2.2209	28936.2	-3.03528
2.22222	29056.7	-97.887
2.22352	28789.8	86.0371
2.22482	28985.8	-98.353
2.22612	29013.7	76.0853
2.22742	28890.9	-39.0441
2.22872	28835.6	-81.3096
2.23003	28890.9	-217.144
2.23132	28898.6	-159.773
2.23263	28961.1	-5.32921
2.23393	28817.7	-8.48228
2.23523	28897.8	-63.687
2.23653	28898.1	44.7845
2.23783	28870.4	-109.022
2.23915	29000.7	-66.4244
2.24045	28963.3	-51.8319
2.24175	29009	-153.802
2.24305	28875.4	-73.4824
2.24437	28993	-62.7997
2.24567	28905.3	-51.8814
2.24697	29006.8	-8.90911
2.24825	28928.5	-109.526
2.24957	29039.5	-8.4106
2.25087	28963.6	-230.997
2.25218	28913	-198.578
2.25348	28924.3	-82.5876
2.25478	28910.5	-64.5365
2.25608	29000.7	-172.226
2.25738	29038.4	-38.8095
2.25868	28911.3	-228.71
2.26	29006	147.192
2.2613	28945.9	-234.319
2.2626	28955.3	26.0432
2.2639	28900.6	-23.1449
2.26522	29038.4	-172.03
2.26652	28983	-52.18
2.26782	28984.9	-94.2609
2.26912	28967.8	-0.977288
2.27042	28883.4	-89.9945
2.27172	28932.6	-302.923
2.27303	29014.8	-161.072
2.27433	29004	40.7967
2.27563	28978.3	-23.3622
2.27693	28939.8	37.9964
2.27823	28959.5	57.1377
2.27953	28921	88.037
2.28085	28905.8	22.2874
2.28215	28925.7	-199.895
2.28345	29014.3	-94.2685
2.28475	28882	-97.8748
2.28605	28870.7	-10.3644
2.28735	28897.2	-108.536
2.28867	28885.6	-63.3336
2.28997	28930.7	48.0846
2.29127	28928.2	-134.562
2.29258	29048.1	-37.1588
2.2939	28959.7	130.652
2.2952	28934.8	-272.053
2.2965	28894.7	21.024
2.2978	28881.8	81.9366
2.2991	28930.4	174.867
2.3004	28906.1	-53.0047
2.30172	28854.7	289.473
2.30302	29055.8	158.144
2.3043	28964.4	0.0521924
2.30562	28923.5	213.593
2.30692	28949.2	315.479
2.30822	28946.5	272.763
2.30953	29059.7	185.096
2.31083	28937.3	56.6178
2.31213	28901.7	-71.1252
2.31343	28929.3	160.787
2.31473	28852.2	-99.4969
2.31603	28897.5	-7.19117
2.31735	28865.2	-1.03794
2.31865	28919.4	26.7814
2.31995	28962	71.0664
2.32125	28933.7	28.5456
2.32255	28950.3	-2.82966
2.32385	28939.3	25.6829
2.32517	28946.5	-46.8603
2.32647	28904.1	80.3857
2.32777	28858.6	112.301
2.32907	28890.3	-9.44515
2.33038	28884.8	10.3607
2.33168	28927.1	-30.6474
2.33298	29036.7	36.3966
2.33428	28957.5	-67.4493
2.33558	28857.2	-214.284
2.3369	28954.8	42.1664
2.3382	28893.4	-112.013
2.33948	28955.3	-66.6242
2.3408	28926	45.8695
2.3421	28959.5	-34.3686
2.3434	28882	83.7603
2.34472	28873.7	-85.4162
2.346	28986.3	-67.9475
2.34732	28926.5	-17.9597
2.34862	28977.7	0.93389
2.34992	28924.6	56.2985
2.35123	28867.9	-305.709
2.35253	28938.7	-2.02523
2.35383	28959.7	115.508
2.35513	28918.2	-123.4
2.35643	28921.6	-188.819
2.35773	28909.1	-75.2462
2.35903	28877.1	-44.7393
2.36035	28865.2	-201.888
2.36165	28950.1	-189.374
2.36295	28940.1	-192.845
2.36427	28951.2	13.0654
2.36555	28949.2	-34.5138
2.36687	28874.9	1.49824
2.36817	28932.6	-103.192
2.36947	28948.1	8.12985
2.37077	28935.4	-35.156
2.37207	28935.1	-251.218
2.37338	28963.1	-78.8469
2.37468	28948.9	-367.149
2.37598	28954.8	-163.924
2.37728	29007.6	-63.716
2.3786	29050.6	-59.0297
2.37988	28877.3	69.1047
2.3812	28902.2	-109.571
2.3825	28872.9	-56.4147
2.3838	28843.4	-22.3929
2.3851	28851.1	89.9691
2.3864	29003.8	13.8062
2.3877	28874.6	-31.0959
2.38902	28916.6	-79.6873
2.39032	28939	-37.6878
2.39162	28958.9	-59.2559
2.39292	28934.8	-190.529
2.39423	28952.3	-190.401
2.39552	28944.2	106.411
2.39683	28901.7	130.284
2.39813	28866	-81.0029
2.39943	28937.1	21.2305
2.40073	29028.1	-93.8836
2.40203	28917.4	128.676
2.40333	28925.4	-95.2829
2.40465	28894.2	-84.6505
2.40595	29048.1	-27.9354
2.40725	28991	13.3523
2.40855	28864.1	59.1387
2.40987	28846.1	-90.2004
2.41117	28883.1	-65.8689
2.41247	29104.1	30.7047
2.41377	28903.3	9.51633
2.41507	28858.6	18.3052
2.41638	28892.3	130.151
2.41768	28959.2	-191.75
2.41898	29019.8	11.9387
2.42028	28925.2	64.619
2.42158	28869.3	98.8816
2.4229	28910.8	42.34
2.42418	28911.9	-72.477
2.4255	28863.5	-27.489
2.4268	28863.8	-197.277
2.4281	28995.4	-58.441
2.4294	28843.1	-104.34
2.43072	28988.8	-23.1397
2.43202	28925.4	-34.7375
2.43332	28945.1	-176.56
2.43462	28939.3	-77.2187
2.43593	28979.4	-276.421
2.43723	28908.3	-236.508
2.43852	28930.4	-66.2661
2.43982	29031.4	-240.262
2.44113	28917.1	-204.884
2.44243	28964.2	63.1155
2.44373	29027	-159.807
2.44505	28923.5	-292.105
2.44635	28914.9	-164.514
2.44765	28969.1	-91.649
2.44895	28926.3	-87.0549
2.45025	28966.7	55.6389
2.45155	28926	-96.5173
2.45287	28921.3	-105.516
2.45417	28871	-3.83462
2.45547	28892.3	-61.0755
2.45678	28943.7	-72.494
2.45807	28883.7	-154.442
2.45938	28819.3	-196.259
2.46068	28872.9	-32.5431
2.46198	28852.2	-98.9933
2.46328	29011.2	-182.946
2.4646	28961.4	-70.2695
2.4659	28884	-60.8634
2.4672	28926.5	-208.956
2.4685	28958.6	-247.295
2.4698	28846.7	-142.45
2.4711	28880.9	38.9566
2.4724	28854.7	-25.3852
2.4737	28978.3	-150.418
2.47502	28873.2	-82.723
2.47632	28940.6	76.1392
2.47762	28911.9	-206.896
2.47892	28955.9	-290.995
2.48023	28955.6	-203.561
2.48153	28911.3	-262.126
2.48283	28910.8	-266.152
2.48413	28951.4	-58.2617
2.48543	28997.9	-3.31258
2.48673	28918.5	-113.181
2.48805	28880.4	-165.9
2.48935	28978.8	-81.7993
2.49065	28958.6	-7.10521
2.49195	28972.5	-46.7718
2.49325	28903.9	45.5595
2.49457	28975.8	-29.2137
2.49587	28935.4	-89.4189
2.49717	28972.5	-59.6312
2.49847	28990.2	-179.217
2.49977	29028.7	-48.9874
2.50108	28925.7	-209.289
2.50238	28974.4	-134.663
2.50368	28902.8	-254.611
2.50498	28874	-12.7053
2.50628	28922.4	-222.057
2.50758	28960.3	-41.0524
2.50888	28926.5	-111.681
2.5102	28949.2	-100.409
2.5115	28940.6	-225.363
2.5128	28903.3	16.0016
2.51412	29007.4	-92.8489
2.51542	28950.9	3335.47
2.51672	28874.9	946.935
2.51802	28914.7	3497.24
2.51932	28980.5	3503.26
2.52062	28893.4	3678.61
2.52192	28916	560.588
2.52323	28985.2	2212.73
2.52453	40784.3	2722.59
2.52583	35120.6	1160.22
2.52713	39851.8	2793.83
2.52843	36958	1178.84
2.52975	37629.1	2201.41
2.53105	39434.2	2077.62
2.53235	35664.8	1606.8
2.53365	40740.6	2691.2
2.53495	35170.6	1255.34
2.53625	40281.1	2659.01
2.53755	36541.3	1281.44
2.53887	38262.2	2619.95
2.54017	38916.4	1886.53
2.54147	35752.7	1994.2
2.54278	40645.2	2756.03
2.54408	35047.2	1224.96
2.54538	40358.2	2848.57
2.54668	36059.2	1315.46
2.54798	38514.9	2491.37
2.54928	38497	1695.49
2.55058	36152.5	2077.78
2.5519	40315.4	2666.26
2.5532	35050.5	1258.17
2.5545	40590.1	2779.13
2.5558	35753.9	1158.62
2.55712	39138.7	2751.26
2.5584	37990.8	1622.19
2.55972	36662.3	2184.48
2.561	40088.8	2444.76
2.56232	35163	1650.03
2.56362	40699.3	3017.51
2.56492	35485.7	1281.74
2.56622	39468.1	2804.36
2.56753	37570.7	1451.47
2.56883	37145.8	2273.96
2.57013	39804.8	2227.3
2.57145	35271.3	1627.65
2.57273	40652.4	2824
2.57405	35474.3	1236.76
2.57535	39796	2845.41
2.57665	37153	1485.05
2.57795	37589.6	2341.19
2.57925	39522.1	2182.05
2.58057	35608.9	1714.23
2.58187	40726.2	2878.18
2.58318	35106	1539.25
2.58448	40031.2	2844.55
2.58578	36685.3	1510.52
2.5871	38039	2571.84
2.5884	39106.8	2201.19
2.5897	35804.6	1684.57
2.591	40021.8	734.464
2.5923	28875.7	337.616
2.5936	28904.7	302.597
2.5949	28917.4	164.767
2.59622	28863.8	154.878
2.59752	28908.8	261.354
2.59882	28780.7	222.336
2.60013	28944.5	71.8687
2.60143	28901.7	165.513
2.60273	28893.6	-57.5177
2.60403	28926.5	222.013
2.60533	28873.7	143.267
2.60663	28941.2	121.956
2.60793	28930.1	161.768
2.60925	28879	-56.0793
2.61055	28898.1	-85.9334
2.61185	28914.7	135.319
2.61315	28885.1	-55.5425
2.61445	28953.7	-2.48725
2.61575	28944.2	-112.106
2.61707	28939.8	-18.4581
2.61837	28941.8	-0.403498
2.61967	28983	-46.8777
2.62097	28953.4	56.8897
2.62227	28990.2	-104.761
2.62358	28984.4	62.4235
2.62488	28878.2	-16.7235
2.62618	28956.4	51.5814
2.62748	28962.2	-61.0535
2.6288	28942.9	-19.2288
2.6301	28933.5	60.6519
2.6314	28921.6	-46.511
2.6327	28923.5	-59.8312
2.634	28918.8	-212.604
2.6353	28894.7	32.4736
2.63662	28897.8	-119.812
2.6379	28913.5	-97.2649
2.63922	28893.4	-14.4014
2.64052	28849.7	-93.6848
2.64182	28942.9	-23.1583
2.64312	28888.1	-72.4036
2.64443	28834.5	-84.7622
2.64573	28991	-62.7384
2.64703	28960.3	-171.232
2.64833	28920.2	0.779461
2.64963	28941.5	-37.6245
2.65093	28892.3	115.639
2.65225	28916.6	91.5032
2.65355	28886.2	-116.441
2.65485	29006.8	76.1732
2.65615	28884.2	-85.1571
2.65747	28842.3	-102.118
2.65877	28905.5	-68.2481
2.66007	28886.5	43.7126
2.66138	28912.7	-15.1723
2.66267	28904.1	-257.894
2.66398	28917.1	-73.7565
2.66528	28871	-87.3078
2.66658	28943.1	-112.944
2.66788	28906.4	-99.4308
2.66918	28953.1	53.8679
2.67048	28929.6	-60.6678
2.6718	28875.4	138.732
2.67308	28887	40.289
2.6744	28948.9	130.17
2.6757	28929.9	-210.528
2.677	28914.4	-26.0373
2.6783	28902.5	139.925
2.67962	28958.4	-15.4078
2.68092	28879.3	-115.359
2.68222	28915.8	-117.173
2.68352	28949.2	-173.695
2.68482	28905.8	-23.6517
2.68613	28861	85.4935
2.68743	28985.5	34.7514
2.68873	28901.4	-10.0314
2.69003	28875.7	70.9651
2.69133	28944.8	-44.026
2.69265	28931.5	3.22497
2.69393	28945.1	-0.395491
2.69525	28996	112.809
2.69655	28911.6	57.8321
2.69785	28896.4	17.209
2.69915	28846.7	109.614
2.70047	28940.6	107.963
2.70177	28946.2	79.5057
2.70307	28990.7	122.667
2.70437	28861.9	-246.17
2.70567	28926.8	-32.6237
2.70698	28845	14.0482
2.70828	28864.1	-106.762
2.70958	28857.7	-139.3
2.71088	28937.1	18.8679
2.7122	28910.5	30.1087
2.7135	28867.1	88.8309
2.7148	28858.8	-13.8053
2.7161	28909.7	97.9701
2.7174	28921.3	3.70307
2.7187	28910.2	63.4001
2.72	28924.9	246.991
2.72132	28837.8	-100.995
2.72262	28847.8	-51.4732
2.7239	28939.8	-37.3682
2.72522	28945.1	-63.0172
2.72652	28893.9	-9.81526
2.72782	28957.5	-107.5
2.72912	28903.9	150.568
2.73043	28867.4	72.2254
2.73173	28879.8	141.504
2.73303	28943.1	33.9246
2.73433	28853.6	3.02826
2.73565	28932.6	-3.73737
2.73695	28914.7	180.009
2.73825	28844.7	149.599
2.73955	28965.8	-28.1459
2.74085	28892	35.1723
2.74217	28901.1	27.5156
2.74347	28868.2	-19.6022
2.74477	29036.7	79.2292
2.74607	29015.7	-117.598
2.74737	28858.8	-232.604
2.74867	28925.2	-38.1281
2.74997	28950.1	75.6616
2.75127	28981.3	56.5095
2.75258	28879	-19.1637
2.75388	28914.9	104.483
2.75518	28898.1	-9.47161
2.7565	28956.4	66.5999
2.75778	28965.8	97.9503
2.7591	28855.2	-167.216
2.7604	28931.8	-26.5851
2.7617	28990.5	80.5752
2.763	28950.3	-77.7743
2.7643	28917.4	-214.692
2.76562	28934.8	-91.1647
2.76692	28882	48.2729
2.76822	28947.6	-290.831
2.76952	28853.9	-169.199
2.77083	28919.4	-185.67
2.77212	28829	43.9087
2.77342	28874.9	20.609
2.77473	28980.5	101.217
2.77603	28872.4	169.528
2.77735	28978.3	181.361
2.77865	28859.7	-107.977
2.77995	28967.5	-79.7972
2.78125	28891.4	-149.133
2.78255	29032.3	-50.9928
2.78385	28849.2	44.7259
2.78515	28896.1	18.0639
2.78645	28962.8	-36.71
2.78775	28885.6	62.9718
2.78907	28893.4	49.4135
2.79037	28936.2	110.1
2.79167	28908	73.3805
2.79298	28862.7	139.095
2.79428	28948.7	311.869
2.79558	28930.4	121.826
2.79688	28901.4	37.5272
2.79818	28987.4	-20.0672
2.79948	28892.3	28.6338
2.8008	28846.4	85.5665
2.8021	28950.1	32.3243
2.8034	29015.1	137.735
2.8047	28869.3	-175.106
2.80602	29011.5	101.829
2.80732	28868.5	8.71317
2.80862	29010.4	3597.07
2.80992	28950.6	3754.78
2.81122	28975.2	3894.06
2.81252	28934.8	1761.96
2.81383	28940.1	3819.23
2.81513	28914.4	3893.02
2.81643	28982.2	3907.73
2.81773	28906.6	3999.61
2.81903	28890.3	1068.65
2.82033	28888.4	2670.44
2.82165	36381.4	2542.65
2.82295	38274.9	2805.34
2.82425	39985.4	2892.91
2.82555	40721.3	2885.78
2.82685	40336.6	2426.61
2.82817	38974.8	2077.62
2.82945	37031.5	1900.49
2.83077	35339.1	1830.25
2.83207	34943.2	2047.67
2.83337	35885.3	2380.06
2.83467	37698.5	2730.84
2.83598	39478.8	2908.57
2.83728	40595.4	2817.15
2.83858	40496.5	2658.1
2.83988	39435.2	2242.33
2.84118	37506.5	1962.55
2.8425	35781.6	1814.69
2.84378	34992.1	1912.12
2.8451	35446.2	2298.61
2.8464	36988	2368.65
2.84772	38948.1	2797.6
2.84902	40396.1	2756.41
2.8503	40824.7	2675.55
2.8516	39873.9	2304.59
2.85292	38166.2	1911.79
2.85423	36333.9	2091.7
2.85552	35196.8	1935.89
2.85682	35170	2124.98
2.85813	36537.2	2350.65
2.85942	38392.4	2707.56
2.86075	40042.6	2674.81
2.86203	40725.2	2739.22
2.86333	40232.5	2575.78
2.86465	38838.2	2072.49
2.86595	36885.9	2078.43
2.86725	35338.5	1910.88
2.86857	35052.7	1955.62
2.86985	35969.7	2318.97
2.87115	37812.5	2709.03
2.87247	39589.4	2844.47
2.87377	40682.6	2840.28
2.87508	40591.4	2632.39
2.87638	39414.8	2167.68
2.87768	37534.8	1899.67
2.879	35785.3	2075.69
2.8803	34932.8	2060.53
2.8816	35485.1	2064.66
2.8829	37227.7	2533.72
2.8842	39003.4	2646.14
2.88552	40392.5	3041.65
2.88682	40693.7	2590.48
2.88812	39788.9	827.582
2.88942	28910.2	392.236
2.89072	28924.3	358.366
2.89202	28895	123.314
2.89333	28800.6	202.587
2.89463	28993.2	338.791
2.89593	28827.6	7.68704
2.89723	29042.8	244.283
2.89853	28952.3	219.393
2.89985	28905	98.189
2.90115	28997.4	-2.12055
2.90245	28857.7	156.965
2.90375	28969.1	36.8621
2.90505	28836.5	46.5621
2.90635	28994.1	45.9115
2.90765	28931	150.068
2.90897	28841.4	46.4056
2.91027	28880.4	-64.2387
2.91157	28887.3	-66.9662
2.91288	28917.1	57.4745
2.91418	28896.7	4.89128
2.91548	28914.9	100.185
2.91678	28954.5	-96.3012
2.91808	28886.2	37.5605
2.91938	28970.5	199.819
2.9207	28886.5	-47.0523
2.922	28820.7	155.133
2.9233	28882.9	97.8985
2.9246	28923.2	162.372
2.9259	28993.5	52.0953
2.9272	28906.9	29.5829
2.9285	28843.6	16.2057
2.92982	28945.6	3.52284
2.93112	28918.5	-22.8653
2.93242	28842.3	-100.009
2.93373	28807.7	-29.0524
2.93503	28964.7	-192.054
2.93633	28845.3	-122.921
2.93763	28946.5	-39.8565
2.93893	28885.4	-46.3918
2.94025	28843.1	-69.9634
2.94155	28940.1	-134.841
2.94283	28830.7	-37.2594
2.94415	28936.5	-56.2815
2.94545	28908.8	106.679
2.94677	28823.5	-112.139
2.94807	28898.6	172.045
2.94937	28845.3	-97.722
2.95067	28904.4	143.868
2.95197	28890	-43.4237
2.95327	28971.9	127.041
2.95457	28939	161.689
2.95588	28968.6	102.996
2.95718	28866.6	-35.1979
2.95847	28908.8	104.254
2.95978	28932.4	80.3277
2.96108	28945.1	-68.7186
2.96238	28910	74.408
2.96368	28916.3	39.0846
2.96498	28817.1	-65.9999
2.9663	28892.8	-82.3589
2.9676	28932.4	-48.0389
2.96892	28925.2	-183.961
2.97022	28986.9	-134.47
2.97152	28970.3	8.93499
2.97282	28944	-250.604
2.97412	28971.4	-80.5703
2.97542	28989.1	-120.889
2.97672	28958.1	-138.315
2.97802	28930.4	-190.074
2.97933	28850.3	-211.446
2.98063	28975.5	-229.45
2.98193	28976.1	-101.929
2.98323	28949.2	-39.7746
2.98455	29014.6	42.519
2.98585	28948.4	-148.56
2.98715	28918.8	-188.062
2.98845	28925.2	17.6641
2.98975	28928.8	-229.677
2.99107	28965	-300.458
2.99237	28923.8	-110.514
2.99367	29009	-21.6958
2.99497	28900.6	-122.238
2.99627	28887.3	61.4337
2.99757	28905	-157.894
2.99888	28881.8	-120.645
3.00017	28955	-145.618
3.00148	28971.6	-84.2592
3.00278	29001.3	-53.2996
3.00408	28931.5	-88.6065
3.0054	28906.9	-126.225
3.0067	28942	52.59
3.00798	28926.8	-84.1138
3.0093	28944	-11.3509
3.0106	28791.7	32.9868
3.0119	28951.2	49.0414
3.01322	28900.8	-66.8058
3.01452	28963.6	-178.232
3.01582	28952.5	-195.204
3.01712	28931.2	7.14382
3.01843	28938.4	-49.6537
3.01972	28910.5	-85.8997
3.02102	29009.6	30.9112
3.02233	28856.3	-83.9367
3.02363	28861.6	-214.179
3.02493	28893.4	-215.176
3.02623	28913.3	1.0711
3.02755	28962.2	-78.4022
3.02885	28951.4	-78.1841
3.03015	29041.4	-153.734
3.03145	28854.7	-50.7575
3.03275	28885.9	-91.4555
3.03407	28983.8	-98.76
3.03537	28962.8	-87.8731
3.03667	28840.3	-113.641
3.03797	28914.4	-46.5038
3.03927	28974.1	-23.5623
3.04057	28897	-102.062
3.04188	28866.3	-184.663
3.04317	28890.9	-34.4561
3.04448	28942.9	-16.2194
3.04578	28914.7	156.983
3.04708	28908.3	116.791
3.0484	28975.8	-105.487
3.0497	29055	37.2614
3.051	28999.3	-25.5533
3.0523	28924.9	-68.8296
3.0536	28911.9	-201.921
3.0549	28926	-72.7903
3.0562	28843.6	-234.64
3.05752	28883.1	-0.387279
3.05882	28915.5	-103.871
3.06012	28931.8	21.7329
3.06143	28952	-109.282
3.06273	28952.8	161.285
3.06403	28939.5	-114.685
3.06533	28916	3479.82
3.06663	28965.8	3737.87
3.06793	28875.1	3617.64
3.06925	28980.5	2196.59
3.07055	28930.7	3664.75
3.07185	28895	3752.69
3.07315	28909.1	3789.72
3.07447	28962.5	1144.21
3.07575	28900.3	2316.89
3.07705	40752.8	2460.38
3.07835	37472.8	1844.21
3.07967	35454.4	2021.96
3.08097	40501.4	2407.29
3.08227	38018	2043.39
3.08357	35141.6	1954.72
3.08488	40035.5	2489.86
3.08618	38701.4	1935.4
3.08748	35016.1	2099.08
3.08878	39717.6	2400.97
3.0901	39234.9	2010.3
3.0914	34996.4	2053.31
3.0927	39105.5	2538.61
3.094	39811.6	2119.95
3.0953	35037.8	1957.94
3.0966	38596.3	2489.02
3.0979	40279.8	2361.31
3.0992	35341.2	1918.15
3.1005	37932.2	2263.24
3.10182	40541.3	2439.91
3.10312	35693.3	1936.63
3.10443	37174.7	2364.1
3.10573	40848.4	2379
3.10703	36069.4	2078.48
3.10833	36629.3	2276.81
3.10963	40785.6	2341
3.11095	36571.1	1878.05
3.11225	36126	2251.91
3.11355	40601.3	2410.91
3.11485	37314.3	1896.87
3.11615	35647.9	2195.47
3.11745	40509.3	2434.9
3.11875	37824.6	2027.7
3.12007	35446.8	2260.78
3.12137	40134.1	2504.94
3.12267	38541	1938.66
3.12397	35107.8	2195.51
3.12527	39837.9	2704.06
3.12658	39115.5	2210.14
3.12788	35011.9	2205.1
3.12918	39390	2552.38
3.13048	39531.1	2324.71
3.13178	35021.6	2013.06
3.1331	38795.2	2510.04
3.13438	39961.6	2096.64
3.1357	35134.3	1973.42
3.137	38153.2	2358.75
3.1383	40375.2	2308.99
3.13962	35501.3	2014.81
3.14092	37563.8	2370.8
3.14222	40653.7	2287.49
3.14352	40311.2	2055.44
3.14482	28913	556.871
3.14612	28929	364.483
3.14743	28897	385.951
3.14872	28881.8	290.2
3.15003	28936.8	337.547
3.15133	28918.2	105.625
3.15263	28922.7	265.278
3.15393	28863.5	238.455
3.15525	28941.8	238.696
3.15655	28868.2	191.273
3.15785	28944.8	108.456
3.15915	28835.6	423.404
3.16045	28944.5	179.752
3.16175	28873.7	137.874
3.16307	28966.7	227.37
3.16437	28929.9	307.025
3.16567	28857.7	192.845
3.16698	28894.5	187.877
3.16828	28875.7	145.822
3.1696	28842.5	220.692
3.1709	28877.3	87.1747
3.1722	28943.1	89.1002
3.1735	28817.1	306.967
3.1748	28986.6	25.9539
3.1761	28873.2	74.2074
3.1774	28866	135.222
3.17872	28876.5	45.3106
3.18002	28965.3	143.104
3.18132	28871.8	51.4386
3.18262	28831.5	109.526
3.18392	28949.8	-6.05775
3.18523	28959.7	-61.9696
3.18653	28942.6	68.7901
3.18783	28918	42.9484
3.18915	28957	-91.038
3.19045	28894.2	-49.7345
3.19173	28922.4	126.778
3.19305	28911.6	27.1657
3.19435	29017.6	118.821
3.19565	28885.9	5.84487
3.19697	28951.7	43.6477
3.19827	28929.9	37.3219
3.19957	29044.2	-7.30894
3.20087	28919.9	-16.72
3.20217	28962.2	70.55
3.20348	28927.4	0.490884
3.20478	28967.5	46.1707
3.20608	28960.8	-95.5704
3.20738	28987.1	6.00217
3.20868	28853.3	-71.8889
3.20998	28864.6	-20.7495
3.21128	28946.7	-111.312
3.21258	28899.4	-16.1577
3.2139	28846.1	-68.4804
3.2152	28869.6	-200.036
3.2165	28868.5	53.3393
3.2178	28942	-26.6324
3.2191	28902.2	153.117
3.22042	28929.9	-14.477
3.22172	28971.6	-35.0211
3.22302	28914.7	-17.0009
3.22432	29038.7	34.772
3.22563	29022.3	-216.29
3.22693	28956.7	145.481
3.22822	28889.2	84.0704
3.22953	28890	-87.0667
3.23083	29072.5	2.01718
3.23213	28960.8	-163.451
3.23343	28987.1	-72.705
3.23473	28821.5	63.9606
3.23605	28962	-116.175
3.23735	28980.2	38.3584
3.23865	28876	-72.9538
3.23995	29047.2	48.1571
3.24127	28928.5	117.464
3.24255	28853.9	-32.368
3.24387	28952.3	-43.1152
3.24517	28893.9	-111.38
3.24647	28913.3	-72.7864
3.24777	28952.3	-26.256
3.24907	28924.9	-169.422
3.25038	28827.6	5.07501
3.25168	28947.6	-191.016
3.253	28834.2	-107.337
3.25428	28951.2	-194.602
3.2556	28941.5	-260.487
3.2569	28854.4	-200.833
3.2582	28928.5	-251.653
3.2595	28896.4	-208.748
3.2608	28880.1	-318.153
3.2621	28925.4	-158.526
3.26342	28810.2	-181.543
3.26472	28872.4	-33.3028
3.26602	28986	-56.2449
3.26732	28954.8	-279.222
3.26862	28967.8	-309.676
3.26992	28920.2	-134.119
3.27123	28836.5	-165.817
3.27253	28967.5	-125.862
3.27383	28982.7	-238.151
3.27513	28971.4	-175.749
3.27643	28991.3	-64.44
3.27775	28990.5	-26.5141
3.27905	28903	-100.465
3.28035	28889.5	96.1346
3.28165	28981.9	22.9754
3.28295	29021.5	-44.4941
3.28427	28961.7	-47.6907
3.28557	28901.9	-93.5884
3.28687	28874.3	95.6897
3.28817	28968.3	13.108
3.28947	28927.4	-34.4294
3.29077	28857.7	-219.393
3.29208	28866.8	-24.4626
3.29338	28919.6	-102.848
3.29468	28862.1	-328.191
3.29598	29023.7	-250.337
3.2973	28946.2	14.0946
3.2986	28978.3	-70.156
3.2999	28928.8	-45.2625
3.3012	28952	-180.844
3.3025	28868.8	-195.796
3.3038	28928.5	57.5075
3.3051	28934.3	-32.6926
3.30642	28869	-124.466
3.30772	28898.1	-59.5706
3.30902	28898.3	-201.769
3.31032	28935.9	-208.63
3.31163	28868.8	-201.243
3.31293	29021.5	-65.1969
3.31423	28944	65.8161
3.31553	28898.3	-88.6133
3.31683	28890.9	-98.8794
3.31813	28955.3	82.4047
3.31945	28902.2	-100.881
3.32075	28977.5	-196.344
3.32205	28894.2	-251.031
3.32335	29048.9	-198.436
3.32467	28966.4	-293.34
3.32595	28882.9	-107.005
3.32727	28927.1	-86.4035
3.32857	28946.5	-60.0899
3.32987	28932.1	140.394
3.33117	28902.8	-52.755
3.33247	28957	136.674
3.33378	28963.6	92.0574
3.33508	28910	-108.187
3.33638	28952.5	-10.5135
3.33768	28947	-26.5893
3.339	28908.3	33.3397
3.34028	28933.7	-12.8454
3.3416	28916.6	80.4994
3.3429	28900.6	-76.3073
3.34422	28922.7	-251.58
3.3455	28900.6	-53.792
3.3468	28973.9	-220.047
3.34812	28997.7	-80.8359
3.34942	28842.5	-193.071
3.35072	28898.9	-85.2217
3.35202	28945.4	-232.987
3.35333	28927.9	-56.6289
3.35462	28961.4	-71.6312
3.35593	28975.8	-38.764
3.35723	28863.2	-343.181
3.35853	28955.9	-81.1823
3.35983	29015.7	-71.941
3.36115	28917.7	-220.627
3.36245	28927.1	-114.799
3.36375	28885.4	-241.316
3.36505	28911.6	23.3319
3.36635	28885.1	128.503
3.36765	28907.5	-279.208
3.36897	28905	-174.21
3.37027	28916	-28.7651
3.37157	28889.8	-128.202
3.37287	28984.4	-227.353
3.37417	28979.7	-244.354
3.37548	28951.4	-220.484
3.37678	29065.8	21.1395
3.37808	28934	-132.313
3.3794	28970.5	-101.711
3.38068	28988.2	-293.27
3.38198	28937.1	-124.593
3.3833	28874.9	-141.564
3.38458	28939.8	-48.6861
3.3859	28914.7	-265.422
3.38722	28892.5	-300.581
3.3885	28985.2	-167.914
3.38982	29006.8	-353.472
3.39112	28942	-45.4875
3.39242	28937.1	-278.971
3.39372	28879.3	-378.491
3.39503	28971.4	-238.347
3.39632	28988.8	-278.839
3.39763	29006.2	-89.8077
3.39893	28905.8	-281.25
3.40023	29041.7	-157.372
3.40153	29020.6	-271.222
3.40283	28935.9	-113.001
3.40413	28940.6	-82.3232
3.40545	28904.4	-105.403
3.40675	28955.3	-247.549
3.40807	28896.4	-115.562
3.40937	28928.8	-276.113
3.41065	29001.3	54.8907
3.41197	28911.9	-212.567
3.41325	29006.2	-64.1787
3.41457	28983.8	-169.602
3.41588	28949.2	-4.01361
3.41718	28900	-47.7737
3.41847	28845.3	-29.8475
3.41978	29033.1	-38.3177
3.42108	28969.7	-215.582
3.42238	28879	-378.748
3.42368	28921.6	-94.6458
3.42498	28899.4	21.0752
3.4263	28980.2	-261.185
3.4276	28974.4	31.2331
3.42892	28892.5	-243.96
3.4302	29000.7	-20.3141
3.4315	28914.7	-190.584
3.4328	28994.1	9.99171
3.43412	28893.9	-310.422
3.43542	28842	-87.2165
3.43672	29000.2	-233.968
3.43802	28991.8	-218.463
3.43933	28884	-142.516
3.44062	28956.4	-232.92
3.44193	28920.2	-62.311
3.44323	28883.7	-373.741
3.44453	28911.3	-220.174
3.44585	28971.9	-52.2863
3.44713	28894.2	-71.1244
3.44845	28972.5	-119.311
3.44975	28950.6	-185.938
3.45105	28879	-57.6163
3.45237	28981.9	-80.4222
3.45367	28936.5	-95.244
3.45495	28973.9	-184.358
3.45627	28808.3	-88.7453
3.45758	28904.1	129.299
3.45888	28888.4	-75.6637
3.46018	28910.2	-68.1878
3.46148	28904.7	-391.379
3.4628	28821.5	-214.326
3.4641	28945.1	-255.229
3.4654	29022.9	-176.939
3.4667	28887	-256.274
3.468	28914.4	-184.932
3.46932	28979.1	-212.904
3.47062	28923.2	-48.861
3.47192	28886.2	-310.684
3.47322	29002.6	-114.433
3.47452	28914.1	-157.725
3.47582	28883.7	-195.298
3.47713	28856.6	-236.107
3.47843	28968	-63.7653
3.47973	28928.2	-12.235
3.48103	28867.4	-70.2519
3.48233	28922.4	-163.055
3.48365	28888.1	-279.936
3.48495	28945.1	-175.995
3.48625	28957.2	-81.1558
3.48755	28910	-160.838
3.48885	28850.8	-183.339
3.49015	28946.7	-172.598
3.49145	28950.6	-232.545
3.49277	29010.4	-228.024
3.49407	28895.9	-15.2803
3.49537	28901.1	-81.6458
3.49668	28868.5	-265.205
3.49797	28867.4	-27.7046
3.49928	28849.4	-203.77
3.50058	28832.9	-220.658
3.50188	28944	-242.496
3.50318	28965.8	-106.238
3.5045	28927.6	-121.452
3.5058	28904.7	-229.763
3.5071	28872.6	-68.3844
3.5084	28872.9	-232.509
3.50972	28889.8	-207.847
3.511	28944	-185.323
3.51232	28956.1	-297.674
3.51362	28932.1	-176.027
3.51492	28909.1	-316.874
3.51622	28981.3	-215.778
3.51753	28907.2	-219.506
3.51882	28931.8	-20.7005
3.52012	28921.3	-251
3.52143	28824	39.356
3.52273	28880.7	-88.1573
3.52405	28921.8	-46.7578
3.52533	28878.7	-212.206
3.52665	28910	-225.901
3.52795	28913.5	-210.371
3.52925	28956.1	-35.3401
3.53057	29022	-212.484
3.53187	28963.3	-20.1437
3.53317	28977.7	-237.076
3.53447	28966.7	-309.52
3.53577	28975.5	-112.791
3.53707	28916.9	-284.885
3.53837	28943.7	-234.862
3.53968	28950.3	-291.137
3.54098	28914.4	1.57732
3.54228	28869.6	-82.6611
3.54358	29006.8	-48.6004
3.54488	28992.4	-184.714
3.5462	28948.7	-184.373
3.54748	28931	-203.13
3.5488	28901.7	-171.145
3.5501	28898.6	-208.286
3.5514	28912.7	-226.001
3.5527	28909.1	-198.634
3.55402	28866.8	-245.782
3.55532	28886.7	-113.443
3.55662	28873.5	-234.358
3.55792	29052.8	-253.386
3.55922	28905.3	-301.796
3.56052	28952.8	-193.214
3.56183	28888.9	-213.472
3.56313	28957.5	-210.566
3.56443	28970.5	-366.63
3.56573	28965.3	-303.443
3.56703	28995.7	-242.74
3.56835	28896.7	-300.756
3.56965	28922.4	-235.179
3.57095	28845.6	-186.381
3.57225	28909.1	-289.734
3.57355	28911.9	-336.453
[truncated: 1,892 more rows]

## Sheet: 2AB+S1D
Modulation frequency: 0.03Hz				Modulation frequency: 0.3Hz				Modulation frequency: 3Hz				Modulation frequency: 30Hz - source of S1E
Time (min)	Force (pN)	Distance (um)		Time (min)	Force (pN)	Distance (um)		Time (s)	Force (pN)	Distance (um)		Time (s)	Force (pN)	Distance (um)
11.0106	2.28957	0.731999		4.47197	3.76781	0.531051		45.709	5.23172	2.12607		397.967	4.10833	1.68315
11.0108	2.32608	0.601097		4.47215	3.66794	0.592863		45.714	5.00047	2.12372		397.972	9.81821	1.65001
11.011	2.30216	0.60364		4.47233	3.80613	0.673609		45.719	4.67239	2.05853		397.977	13.5613	2.08459
11.0112	2.30262	0.590327		4.47248	3.72969	0.533716		45.723	4.43924	1.9867		397.981	10.7013	2.24776
11.0113	2.29483	0.656654		4.47268	3.77177	0.673008		45.728	4.12765	2.09715		397.986	5.17687	2.04436
11.0115	2.31272	0.873374		4.47287	3.85087	0.526702		45.732	4.00891	1.93027		397.991	1.58436	1.7841
11.0117	2.37128	0.696996		4.47307	3.87536	0.467254		45.737	3.75775	1.95825		397.995	1.07533	1.74904
11.0119	2.40685	0.647211		4.47325	3.97454	0.525419		45.742	3.57136	1.8152		398	3.127	1.51657
11.0121	2.23799	0.752567		4.47345	3.98308	0.478359		45.746	3.41682	1.72085		398.005	8.32168	1.75666
11.0122	2.25178	0.74354		4.4736	3.83338	0.633961		45.751	3.2711	1.78057		398.009	13.1449	1.9719
11.0125	2.24658	0.721718		4.4738	3.89663	0.542787		45.755	3.1126	1.65665		398.014	11.8928	2.09334
11.0127	2.30996	0.716519		4.47398	4.13175	0.650829		45.76	2.97833	1.75955		398.019	6.15742	2.27345
11.0128	2.20291	0.894801		4.47418	3.97751	0.625804		45.764	2.97857	1.67866		398.023	2.05003	1.84559
11.013	2.25836	0.840014		4.47435	4.1219	0.649541		45.769	2.95626	1.79902		398.028	1.05821	1.83016
11.0132	2.31939	0.656257		4.47455	4.05742	0.466881		45.773	2.86514	1.56879		398.032	2.28202	1.66778
11.0134	2.25813	0.564979		4.47473	4.0943	0.50284		45.778	2.93119	1.51452		398.037	7.06848	1.91828
11.0136	2.29368	0.588101		4.47493	4.1961	0.618378		45.782	2.86702	1.83342		398.042	12.301	1.97623
11.0137	2.25881	0.832752		4.47513	4.25676	0.627268		45.788	2.85715	1.40404		398.046	12.553	2.13504
11.0139	2.28545	0.592018		4.47528	4.16138	0.363627		45.792	3.01958	1.41299		398.051	7.63843	2.20118
11.0141	2.32377	0.507742		4.47547	4.34436	0.51317		45.797	3.0802	1.4588		398.056	2.79991	2.11926
11.0143	2.2595	0.657738		4.47565	4.28379	0.573091		45.802	3.15536	1.73849		398.059	1.11558	1.67398
11.0145	2.25224	0.699839		4.47583	4.46333	0.686138		45.806	3.30994	1.59536		398.064	1.79687	1.57491
11.0147	2.33485	0.785438		4.47605	4.56483	0.755425		45.81	3.42538	1.5908		398.069	5.50128	1.63916
11.0149	2.26586	0.772275		4.47622	4.59974	0.646579		45.815	3.58997	1.4436		398.074	11.2764	1.73232
11.0151	2.25246	0.851246		4.47642	4.61867	0.710062		45.82	3.7324	1.61804		398.078	12.9932	2.19401
11.0152	2.23505	0.636778		4.47662	4.63279	0.715035		45.824	3.90965	1.60133		398.083	9.27592	2.22768
11.0155	2.30285	0.638529		4.47677	4.70292	0.857561		45.829	4.15041	1.53203		398.087	3.58175	1.82095
11.0156	2.25224	0.64692		4.47698	4.98466	0.660513		45.834	4.48251	1.51683		398.092	1.21537	1.80505
11.0158	2.32792	0.746138		4.47713	4.85363	0.83098		45.838	4.76165	1.49176		398.097	1.36837	1.70364
11.016	2.23754	0.769944		4.47732	4.87105	0.915935		45.843	4.96564	1.50582		398.102	4.05308	1.628
11.0162	2.31456	0.796557		4.47752	4.97121	0.78858		45.848	5.23829	1.67197		398.106	9.73894	1.75922
11.0164	2.32078	0.826989		4.4777	5.17021	0.800384		45.852	5.613	1.59769		398.111	13.282	2.0845
11.0166	2.34619	0.824165		4.47788	5.09418	0.660202		45.856	5.87011	1.82402		398.115	10.2538	2.28993
11.0167	2.40614	0.558546		4.47807	5.30628	0.668511		45.861	6.1715	1.61157		398.12	4.98194	2.08777
11.0169	2.30629	0.607287		4.47825	5.25162	0.842673		45.866	6.62724	1.58097		398.125	1.53111	1.85734
11.0171	2.38061	0.721461		4.47845	5.47392	0.814047		45.87	7.06093	1.99716		398.129	1.17602	1.73184
11.0173	2.29208	0.767437		4.47862	5.47215	0.778646		45.875	7.37005	1.77079		398.133	3.20976	1.36892
11.0175	2.25995	0.584529		4.47882	5.61118	0.968405		45.88	7.75014	1.88142		398.138	8.29421	1.71239
11.0176	2.24929	0.531412		4.47903	5.57133	0.779549		45.884	8.22877	2.0068		398.143	12.8131	2.09192
11.0179	2.22333	0.829961		4.47918	5.61477	0.841013		45.889	8.558	1.9497		398.147	11.6034	2.43491
11.018	2.28249	0.557684		4.47938	5.73125	0.855535		45.893	8.78984	2.16243		398.152	6.00161	2.11347
11.0182	2.29117	0.748366		4.47957	5.94776	0.967004		45.897	9.21295	2.20784		398.157	2.03037	1.9418
11.0184	2.31318	0.772009		4.47973	6.02543	1.08514		45.902	9.49985	2.05034		398.161	0.887677	1.8571
11.0186	2.32492	0.587461		4.47993	6.06377	0.979235		45.907	9.61919	2.10696		398.165	2.44982	1.53504
11.0188	2.27154	0.680086		4.48013	6.00771	0.992027		45.911	9.63638	2.16938		398.17	6.8713	1.60231
11.019	2.37454	0.779846		4.4803	6.21422	1.1851		45.916	10.1582	2.50864		398.175	12.3124	1.90965
11.0191	2.34109	0.583498		4.48048	6.32733	0.928493		45.921	10.38	2.2405		398.18	12.724	2.2661
11.0193	2.31364	0.603141		4.48067	6.28424	1.12104		45.926	10.6576	2.27181		398.184	7.55793	2.14153
11.0195	2.30744	0.702388		4.48087	6.28329	0.989525		45.93	10.5559	2.25597		398.188	2.72141	1.87496
11.0197	2.30905	0.75569		4.48103	6.48427	1.12923		45.935	10.7945	2.43231		398.193	1.00517	1.84235
11.0199	2.43087	0.664725		4.48122	6.42075	1.14109		45.94	10.8477	2.29492		398.198	1.74213	1.5561
11.0201	2.23054	0.869735		4.48142	6.60891	1.16903		45.944	11.0247	2.40741		398.203	5.3397	1.53604
11.0203	2.40285	0.66227		4.48162	6.73587	1.12182		45.949	11.1097	2.55234		398.207	10.9257	1.85092
11.0204	2.33878	0.778968		4.48177	6.93716	1.16143		45.953	10.7792	2.54108		398.211	12.789	2.13901
11.0206	2.28431	0.736265		4.48198	6.89533	1.24295		45.958	10.7321	2.56071		398.217	9.00151	2.1771
11.0208	2.37734	0.802177		4.48213	7.21482	1.28074		45.962	10.7371	2.51684		398.221	3.51484	2.00275
11.021	2.31893	0.639088		4.48233	7.18184	1.24598		45.967	10.6655	2.44905		398.226	1.1878	1.80759
11.0212	2.37524	0.765185		4.48252	7.26601	1.38014		45.972	10.3146	2.49534		398.23	1.31429	1.68953
11.0214	2.28774	0.69766		4.48273	7.45543	1.34833		45.976	10.0517	2.7382		398.234	4.13296	1.66914
11.0216	2.34619	0.680899		4.4829	7.47541	1.20131		45.981	9.92413	2.47007		398.24	9.84136	1.7505
11.0218	2.32423	0.821537		4.48307	7.48858	1.24619		45.985	9.62708	2.59702		398.244	13.397	2.00768
11.0219	2.33277	0.662598		4.48325	7.62094	1.42841		45.989	9.01852	2.67489		398.248	10.5659	2.16788
11.0221	2.35941	0.812879		4.48347	7.84246	1.41474		45.994	8.72913	2.52708		398.253	4.76592	2.11173
11.0223	2.29048	0.831228		4.48367	7.84246	1.35273		45.999	8.49649	2.49288		398.258	1.49746	1.86532
11.0225	2.34341	0.747959		4.4838	7.77612	1.44669		46.004	8.10284	2.3922		398.262	1.09837	1.65488
11.0227	2.37081	0.764683		4.48398	7.82895	1.35771		46.008	7.75014	2.35365		398.267	3.13995	1.67884
11.0229	2.39441	0.713173		4.4842	8.04998	1.52198		46.013	7.5972	2.30819		398.271	8.55317	1.82812
11.023	2.35802	0.799181		4.4844	8.31463	1.44421		46.017	7.25695	2.34711		398.276	13.1684	2.06466
11.0232	2.26018	0.782087		4.48457	8.23773	1.87351		46.022	6.73884	2.2786		398.281	11.8569	2.32241
11.0234	2.35314	0.770315		4.48477	8.60801	1.4772		46.026	6.32612	2.18016		398.285	6.02111	2.15948
11.0236	2.41767	0.614598		4.48492	8.67825	1.6358		46.031	6.14701	2.21684		398.29	1.96577	1.79535
11.0238	2.31433	0.57455		4.48512	8.59093	1.5093		46.036	5.70913	2.2678		398.294	0.974522	1.91244
11.024	2.26836	0.842924		4.4853	8.90713	1.61351		46.041	5.33277	2.12752		398.299	2.31181	1.69537
11.0242	2.28934	0.767605		4.4855	8.9141	1.70002		46.045	5.07507	2.10715		398.303	6.79466	1.84007
11.0243	2.35314	0.758574		4.4857	9.05182	1.77601		46.05	4.84777	2.21914		398.308	12.1774	2.26053
11.0245	2.30124	0.807229		4.48585	9.22564	1.51887		46.054	4.47949	1.91411		398.313	12.167	2.19125
11.0247	2.33208	0.827053		4.48605	9.07763	1.61291		46.059	4.31793	2.00406		398.317	7.33762	2.19716
11.0249	2.28637	0.833039		4.48627	9.38697	1.65323		46.063	4.07746	1.91228		398.322	2.74316	1.91053
11.0251	2.27861	0.703405		4.48645	9.41451	1.66589		46.068	3.82501	1.82132		398.326	0.922619	1.81555
11.0252	2.31456	0.630916		4.4866	9.46011	1.85535		46.073	3.66067	1.8167		398.331	1.73569	1.56774
11.0255	2.36174	0.611823		4.4868	9.4409	1.78983		46.077	3.52795	1.77471		398.336	5.54194	1.67367
11.0257	2.40943	0.585572		4.48698	9.64741	1.82681		46.082	3.31427	1.72046		398.341	11.3163	1.87601
11.0258	2.37548	0.554116		4.48717	9.9372	1.85085		46.087	3.23252	1.59058		398.345	13.2029	2.14417
11.026	2.42309	0.523437		4.48733	9.81346	1.99011		46.091	3.12123	1.6085		398.349	8.93251	2.29789
11.0262	2.31456	0.680093		4.48752	10.0562	1.96034		46.095	3.09343	1.60587		398.354	3.5042	1.98594
11.0264	2.2595	0.670224		4.48772	10.0425	1.93107		46.1	3.0731	1.61929		398.358	1.24351	1.78591
11.0266	2.37431	0.636953		4.4879	10.3087	1.94834		46.105	2.88801	1.68419		398.364	1.4466	1.40643
11.0267	2.33832	0.580456		4.48812	10.5021	1.97531		46.11	2.84893	1.43324		398.368	4.25089	1.58743
11.0269	2.30056	0.576104		4.48832	10.2967	2.2245		46.114	2.8682	1.54575		398.372	9.85218	1.83593
11.0272	2.40873	0.799785		4.48847	10.3548	2.06496		46.119	2.93334	1.39095		398.377	13.0662	2.05002
11.0273	2.41908	0.606111		4.48865	10.5864	1.97506		46.123	2.98939	1.66815		398.382	10.5603	2.27848
11.0275	2.36849	0.755439		4.48885	10.9152	2.03054		46.128	3.06993	1.50316		398.386	4.71337	2.08758
11.0277	2.36011	0.620164		4.48902	10.7685	2.14176		46.132	3.2157	1.3395		398.391	1.58115	2.02126
11.0279	2.40098	0.649578		4.4892	10.8579	2.12526		46.137	3.17698	1.40716		398.395	1.10224	1.65353
11.028	2.38856	0.788425		4.4894	10.9778	2.17748		46.142	3.33239	1.53993		398.401	3.35007	1.61508
11.0282	2.32561	0.60026		4.48958	11.0913	2.16702		46.146	3.54062	1.51922		398.405	8.32027	1.81338
11.0284	2.33577	0.674716		4.48977	11.2709	2.17164		46.151	3.64292	1.36372		398.409	13.2156	2.28449
11.0286	2.40262	0.623451		4.48993	11.3414	2.06392		46.156	3.77498	1.51084		398.414	11.2489	2.24789
11.0288	2.34179	0.546265		4.49012	11.4737	2.15826		46.16	4.07575	1.35855		398.418	5.72402	2.12772
11.029	2.29574	0.652003		4.49032	11.3747	2.1692		46.164	4.31527	1.4058		398.423	2.12319	1.86245
11.0292	2.333	0.622869		4.49052	11.5941	2.15754		46.17	4.54481	1.397		398.428	0.975429	1.74265
11.0294	2.36895	0.755101		4.49067	11.5563	2.27308		46.174	4.80319	1.6035		398.433	2.38498	1.58947
11.0295	2.29048	0.611163		4.49085	11.7756	2.37981		46.178	5.26462	1.47627		398.437	7.07235	1.80365
11.0297	2.2695	0.680586		4.49108	11.897	2.3759		46.183	5.34639	1.67485		398.441	12.486	1.99739
11.0299	2.3448	0.696086		4.49125	12.0027	2.39419		46.187	5.78253	1.61791		398.446	12.7658	2.1589
11.0301	2.39067	0.614519		4.49143	11.9745	2.29517		46.192	6.02187	1.71131		398.451	7.55593	2.2958
11.0303	2.33508	0.614613		4.49162	12.0075	2.3044		46.196	6.41014	1.49843		398.455	2.58675	1.83453
11.0305	2.3991	0.627576		4.4918	12.1117	2.46904		46.201	6.87064	1.74592		398.46	1.03327	1.62716
11.0307	2.39113	0.590584		4.49202	12.332	2.524		46.206	7.23248	1.77215		398.464	1.74643	1.67721
11.0308	2.36267	0.61208		4.49217	12.3571	2.40857		46.21	7.41796	1.97898		398.469	5.68036	1.70058
11.031	2.4052	0.776103		4.49235	12.6769	2.35944		46.215	7.80892	1.76387		398.474	11.2888	1.82403
11.0312	2.35129	0.759573		4.49257	12.5298	2.35939		46.22	8.32117	1.8182		398.479	13.192	2.17278
11.0314	2.35732	0.817907		4.49272	12.3599	2.45289		46.224	8.7445	1.91692		398.483	9.0915	2.30434
11.0316	2.38318	0.641908		4.4929	12.6883	2.30877		46.229	9.07094	2.03082		398.487	3.42974	2.01085
11.0318	2.41767	0.639998		4.49308	12.7623	2.31105		46.233	9.14427	2.04821		398.493	1.05112	1.69919
11.0319	2.45931	0.687352		4.49332	12.7139	2.4758		46.239	9.46164	2.07234		398.497	1.38057	1.61285
11.0321	2.35152	0.875609		4.49347	12.8715	2.55252		46.243	9.69783	2.15577		398.501	4.22149	1.61068
11.0323	2.28226	0.807987		4.49365	12.7046	2.76812		46.247	10.0818	2.29146		398.506	10.1875	1.85981
11.0325	2.433	0.824977		4.49383	13.1068	2.6748		46.252	10.3528	2.27863		398.511	12.8927	2.05878
11.0327	2.42804	0.77736		4.494	13.0094	2.65809		46.256	10.4592	2.25595		398.515	10.4347	2.18778
11.0329	2.44128	0.647684		4.49425	13.0015	2.39045		46.261	10.7049	2.23154		398.52	4.57083	1.99396
11.033	2.39465	0.64576		4.49442	12.949	2.43789		46.265	10.7638	2.40996		398.525	1.47037	1.89063
11.0333	2.36825	0.637621		4.49457	13.2229	2.71855		46.27	10.6852	2.29017		398.529	1.06961	1.6681
11.0335	2.3629	0.554333		4.49477	13.0007	2.70814		46.275	10.793	2.56202		398.534	3.14079	1.68529
11.0336	2.44246	0.582033		4.49498	13.1423	2.65491		46.28	10.8646	2.35918		398.538	8.68463	1.89948
11.0338	2.39254	0.723404		4.49513	13.0938	2.6731		46.284	10.7356	2.46227		398.543	12.9025	2.10432
11.034	2.39465	0.781663		4.49532	13.062	2.5096		46.289	10.7544	2.28729		398.547	11.451	2.2764
11.0342	2.31502	0.745297		4.49552	13.2323	2.5182		46.293	10.7311	2.41652		398.551	6.26934	2.10484
11.0343	2.31824	0.881335		4.49568	13.0974	2.56996		46.298	10.5917	2.50647		398.556	1.90066	1.73165
11.0345	2.4212	0.799207		4.49587	13.3417	2.61557		46.303	10.3494	2.48143		398.562	0.972028	1.71277
11.0347	2.38015	0.747797		4.4961	13.3848	2.53637		46.307	10.1784	2.60606		398.566	2.41874	1.4889
11.0349	2.4212	0.543964		4.49627	13.233	2.68026		46.311	9.90004	2.47554		398.571	6.84972	1.70649
11.0351	2.38575	0.695952		4.49643	13.3621	2.75025		46.316	9.78011	2.50598		398.575	11.8988	2.06936
11.0353	2.37944	0.583455		4.49662	13.3936	2.66095		46.321	9.36537	2.66306		398.58	12.3797	2.35657
11.0355	2.40027	0.600545		4.49683	13.2811	2.71347		46.325	8.96894	2.26088		398.584	7.22618	2.16716
11.0357	2.32308	0.719741		4.49698	13.0656	2.75607		46.331	8.61367	2.58699		398.589	2.59506	1.91415
11.0358	2.42521	0.874213		4.49718	13.3585	2.64111		46.335	8.32544	2.42751		398.593	0.927035	1.79184
11.036	2.38669	0.704345		4.49737	13.33	2.70706		46.339	7.95511	2.28532		398.598	1.82442	1.72929
11.0362	2.35129	0.65716		4.49758	13.4427	2.62968		46.344	7.46485	2.37949		398.603	5.90927	1.60065
11.0364	2.4643	0.675249		4.49773	13.453	2.69135		46.349	7.37044	2.13471		398.607	11.4041	1.91348
11.0366	2.37081	0.824834		4.49793	13.3132	2.74499		46.353	7.01395	2.27623		398.612	13.2138	2.1818
11.0368	2.36755	0.761495		4.49812	13.33	2.68654		46.358	6.5487	2.20116		398.616	8.93837	2.18388
11.0369	2.41767	0.653664		4.4983	13.2272	2.65553		46.363	6.12977	2.14709		398.621	3.50287	2.06304
11.0371	2.35175	0.835623		4.49848	13.4038	2.6859		46.367	5.7385	1.91142		398.625	1.12949	1.78295
11.0373	2.45503	0.852156		4.49868	13.2592	2.65401		46.372	5.48738	2.12277		398.63	1.41394	1.70676
11.0375	2.40614	0.843413		4.49885	13.3431	2.6928		46.376	5.24585	2.09131		398.635	4.39505	1.75473
11.0377	2.43371	0.594429		4.49903	13.2993	2.7444		46.381	4.94333	2.06905		398.639	10.0706	1.80289
11.0379	2.44057	0.683891		4.49923	13.346	2.71238		46.385	4.61187	2.07757		398.644	13.2783	2.0581
11.0381	2.40403	0.657521		4.4994	13.1873	2.76101		46.39	4.50634	1.90634		398.648	10.2041	2.2138
11.0383	2.3916	0.692341		4.49958	13.1474	2.645		46.394	4.15994	2.09388		398.653	4.53822	2.03096
11.0385	2.49822	0.693455		4.49978	13.0981	2.85245		46.399	3.89877	1.86192		398.658	1.36404	1.90296
11.0386	2.44886	0.720199		4.49998	13.1981	2.69206		46.404	3.76213	1.93203		398.662	1.08394	1.69162
11.0389	2.46645	0.764407		4.50017	13.2942	2.82754		46.408	3.66228	1.89607		398.667	3.27781	1.62101
11.039	2.42686	0.765349		4.50035	12.9562	2.67467		46.413	3.38013	1.8078		398.672	8.66372	1.69626
11.0392	2.55103	0.865989		4.50053	13.0505	2.71577		46.418	3.3018	1.66272		398.676	12.9698	2.14676
11.0394	2.48147	0.762946		4.50072	12.7331	2.66292		46.422	3.15982	1.86159		398.681	11.5654	2.33204
11.0396	2.44033	0.742318		4.5009	12.9871	2.58695		46.427	3.0317	1.718		398.685	5.88411	1.96527
11.0398	2.45384	0.809769		4.50107	12.8565	2.64907		46.431	2.96896	1.57405		398.69	1.88944	1.82651
11.0399	2.48219	0.759384		4.5013	12.8529	2.58637		46.436	2.97977	1.6472		398.694	0.927477	1.82467
11.0401	2.51191	0.718478		4.50147	12.9224	2.77016		46.44	2.9565	1.58981		398.699	2.44615	1.68888
11.0403	2.41672	0.619278		4.50165	12.6309	2.803		46.445	2.87692	1.61021		398.704	7.28834	1.76027
11.0405	2.49103	0.757662		4.50182	12.6323	2.68051		46.45	2.88541	1.57045		398.708	12.2958	2.15066
11.0407	2.3902	0.859864		4.502	12.6422	2.71031		46.454	2.89534	1.57443		398.713	12.6086	2.17163
11.0409	2.51263	0.757826		4.5022	12.4637	2.51743		46.459	2.97616	1.55958		398.717	7.30606	2.1486
11.0411	2.48481	0.80981		4.50238	12.3942	2.47667		46.463	3.03534	1.55028		398.722	2.54765	1.95476
11.0412	2.50302	0.707225		4.50258	12.4328	2.62434		46.468	3.22122	1.46301		398.726	0.979292	1.7381
11.0414	2.4786	0.926534		4.50275	12.1255	2.5228		46.473	3.24838	1.53891		398.731	1.86742	1.63242
11.0416	2.49487	0.763335		4.50295	12.2052	2.5268		46.478	3.35365	1.50985		398.736	5.60494	1.6886
11.0418	2.45123	0.672582		4.50315	11.9999	2.54107		46.482	3.51056	1.5723		398.74	11.3355	1.91324
11.042	2.4586	0.89508		4.5033	12.2754	2.53337		46.487	3.7665	1.48715		398.745	12.9115	2.28223
11.0422	2.40544	0.969327		4.5035	12.1511	2.55287		46.491	3.91133	1.52406		398.75	9.07449	2.17607
11.0424	2.54279	0.813705		4.50368	11.9615	2.44564		46.496	4.17991	1.51028		398.754	3.44597	2.0865
11.0425	2.5278	0.647622		4.50388	11.7667	2.58431		46.5	4.41919	1.57813		398.759	1.12851	1.71718
11.0427	2.51431	0.771135		4.50403	11.811	2.46728		46.505	4.74795	1.50763		398.764	1.45413	1.6777
11.0429	2.50422	0.72269		4.50425	11.5711	2.56978		46.509	5.0303	1.81221		398.768	4.33678	1.67347
11.0431	2.42851	0.718441		4.5044	11.6772	2.52872		46.514	5.29136	1.54487		398.772	10.1545	1.85473
11.0433	2.49056	0.682211		4.50458	11.5563	2.51707		46.519	5.72812	1.59754		398.777	13.3358	2.15174
11.0435	2.51311	0.906146		4.50478	11.5705	2.54341		46.523	5.8894	1.59001		398.782	10.3758	2.09724
11.0437	2.49534	0.876605		4.50498	11.4315	2.55086		46.528	6.51632	1.62203		398.787	4.51994	2.15111
11.0439	2.44199	0.736632		4.50517	11.4215	2.43696		46.532	6.58715	1.81307		398.791	1.45804	1.88466
11.044	2.58534	0.928655		4.50533	11.2491	2.32776		46.537	7.02364	1.65219		398.796	1.14893	1.73002
11.0442	2.5278	0.783679		4.50552	10.9452	2.40527		46.541	7.46325	1.71603		398.8	3.27781	1.58137
11.0444	2.53843	0.828365		4.50572	11.1163	2.3396		46.546	7.66225	1.80938		398.804	8.67237	1.71973
11.0446	2.49726	0.749489		4.50588	10.7944	2.41692		46.55	8.00599	1.93585		398.809	13.4887	2.12553
11.0448	2.5071	0.688181		4.50608	10.9674	2.31516		46.555	8.53285	1.93295		398.814	11.3439	2.18488
11.045	2.51311	0.710021		4.50628	10.8443	2.34666		46.561	8.60017	2.08516		398.819	5.8148	2.18939
11.0451	2.48984	0.789267		4.50645	10.4118	2.27212		46.564	9.14066	2.10801		398.823	1.81877	1.90877
11.0453	2.54545	0.622947		4.50665	10.5333	2.4699		46.569	9.39923	2.21787		398.828	1.02324	1.72939
11.0455	2.52949	0.603026		4.50685	10.3408	2.38614		46.574	9.67452	2.07575		398.833	2.48479	1.69177
11.0457	2.52274	0.906623		4.507	10.3516	2.29885		46.578	9.98948	2.12114		398.837	7.33104	1.77659
11.0459	2.53191	0.633344		4.5072	10.3074	2.43751		46.583	9.93832	2.23006		398.842	12.2897	1.88348
11.0461	2.49463	0.745722		4.5074	10.3232	2.50869		46.587	10.2606	2.18988		398.846	12.315	2.22496
11.0463	2.58168	0.754126		4.50755	10.0189	2.51156		46.592	10.4807	2.44589		398.851	7.39435	2.19568
11.0464	2.5035	0.682569		4.50773	9.88538	2.33664		46.597	10.8432	2.32902		398.856	2.45348	1.76545
11.0466	2.53868	0.871289		4.50793	9.7449	2.15427		46.602	10.8731	2.54481		398.86	0.859375	1.7727
11.0468	2.49606	0.828524		4.50812	9.65714	2.24547		46.606	10.7455	2.50002		398.865	1.8408	1.5463
11.047	2.48625	0.754565		4.50832	9.64134	2.27027		46.611	10.911	2.44258		398.87	5.62546	1.7746
11.0472	2.54884	0.905969		4.50853	9.4499	2.30952		46.615	10.9125	2.52863		398.874	11.137	1.94562
11.0474	2.55321	0.754794		4.50868	9.4523	2.20518		46.62	10.8502	2.62821		398.878	13.2319	2.31426
11.0475	2.56706	0.753014		4.50888	9.62798	2.22815		46.624	10.794	2.56571		398.883	8.53601	2.33108
11.0477	2.5237	0.698185		4.50903	9.16887	2.24315		46.629	10.4101	2.60794		398.888	3.35917	1.9172
11.0479	2.52684	0.540126		4.50923	9.01143	2.11349		46.634	10.6359	2.64002		398.892	1.09982	1.85613
11.0481	2.52732	0.736544		4.50943	9.06883	2.22025		46.638	10.0451	2.82848		398.897	1.41229	1.695
11.0483	2.55685	0.798814		4.5096	8.8041	2.27085		46.643	9.92224	2.43379		398.901	4.69678	1.67021
11.0485	2.48147	0.824579		4.5098	8.77067	2.1195		46.648	9.62105	2.46645		398.906	9.90635	1.69802
11.0487	2.52491	0.843655		4.50997	8.69657	1.89468		46.652	9.61084	2.58793		398.91	13.1521	2.23475
11.0489	2.60542	0.744824		4.51018	8.5841	2.30156		46.657	9.08666	2.66087		398.915	10.4044	2.18576
11.049	2.56438	0.724228		4.51035	8.51996	1.84066		46.662	8.71904	2.62335		398.92	4.54127	2.14775
11.0492	2.51624	0.87795		4.51057	8.33028	1.91805		46.666	8.5125	2.56364		398.924	1.46784	1.71556
11.0494	2.56438	0.928136		4.51075	8.05272	1.93574		46.67	8.24746	2.52177		398.929	1.06794	1.65856
11.0496	2.57875	0.790879		4.51093	8.23162	2.01679		46.675	7.92267	2.52874		398.934	3.58309	1.70703
11.0498	2.58339	0.792107		4.51108	8.15681	2.05248		46.68	7.5228	2.46813		398.938	8.51672	1.63097
11.05	2.57461	0.811336		4.51128	7.83922	1.91804		46.684	7.25063	2.58447		398.943	13.1322	2.08881
11.0502	2.57924	0.845652		4.5115	7.71062	1.89199		46.689	6.74111	2.42462		398.947	11.2431	2.14388
11.0503	2.56487	0.66367		4.51165	7.72992	1.92382		46.693	6.38623	2.23393		398.952	5.89347	2.13282
11.0505	2.59635	0.839335		4.51185	7.72509	1.92669		46.698	5.98071	2.2215		398.957	1.80624	1.9439
11.0507	2.49918	0.72857		4.51203	7.3946	1.87202		46.703	5.73193	2.26337		398.961	0.950625	1.72083
11.0509	2.54327	0.828054		4.51223	7.30856	1.74966		46.707	5.45135	2.16659		398.966	2.49885	1.65701
11.0511	2.57071	0.84348		4.5124	7.11971	1.74513		46.712	5.12818	2.25118		398.971	7.32381	1.69551
11.0513	2.60713	0.70651		4.51258	7.09618	1.86426		46.716	4.66807	2.22495		398.975	12.645	2.17186
11.0514	2.53432	0.919089		4.51278	7.18699	1.70772		46.721	4.56852	2.10501		398.98	12.5865	2.17647
11.0516	2.61229	0.707505		4.51293	6.9771	1.61389		46.726	4.40367	2.14622		398.985	7.10724	2.30048
11.0518	2.52153	0.641397		4.51313	6.90842	1.77787		46.73	4.05748	1.99395		398.989	2.51184	1.91054
11.052	2.56998	0.627337		4.51333	6.88527	1.69099		46.735	3.80105	1.93211		398.993	1.049	1.76544
11.0522	2.58559	0.761453		4.5135	6.66654	1.73535		46.739	3.62415	1.85692		398.998	1.77171	1.69358
11.0524	2.64235	0.67694		4.51368	6.70165	1.68071		46.744	3.43291	1.93312		399.003	5.63173	1.69863
11.0526	2.54763	0.788688		4.51387	6.68433	1.62324		46.749	3.3724	1.88396		399.007	11.763	1.96628
11.0527	2.55904	0.813983		4.51408	6.52128	1.58076		46.753	3.14965	1.89217		399.012	12.9321	2.24264
11.0529	2.55564	0.856357		4.51427	6.37973	1.56596		46.758	3.11334	1.71614		399.017	8.94057	2.35539
11.0531	2.59537	0.786179		4.51443	6.32205	1.57046		46.763	2.99421	1.72857		399.021	3.2761	1.98026
11.0533	2.57924	0.604619		4.51463	6.13662	1.25838		46.767	2.96009	1.63401		399.026	1.16728	1.83832
11.0535	2.59586	0.780952		4.5148	6.24751	1.48163		46.771	2.84471	1.61822		399.03	1.41586	1.62504
11.0537	2.58559	0.780715		4.51498	5.97235	1.38336		46.776	2.93548	1.45394		399.035	4.58973	1.58558
11.0538	2.70655	0.775207		4.51517	5.89598	1.42987		46.781	2.78438	1.53575		399.039	10.3416	1.84707
11.0541	2.64483	0.996624		4.51538	5.91167	1.34412		46.785	2.94742	1.51077		399.044	13.0752	2.20826
11.0542	2.59341	0.742545		4.51555	5.91121	1.44841		46.79	3.03728	1.42975		399.049	9.96302	2.26527
11.0544	2.55369	0.809044		4.51572	5.72716	1.53449		46.795	3.01377	1.57127		399.053	4.44267	2.14335
11.0546	2.69055	0.603289		4.51593	5.56507	1.33456		46.799	3.0509	1.4627		399.058	1.36675	2.0938
11.0548	2.61966	0.78375		4.51613	5.63454	1.29276		46.804	3.29468	1.39985		399.062	1.1344	1.73891
11.0549	2.67136	0.680147		4.51628	5.43945	1.18169		46.809	3.41527	1.46709		399.067	3.38522	1.43016
11.0552	2.54085	0.746365		4.51648	5.3722	1.39631		46.813	3.45712	1.51618		399.072	8.6767	1.81439
11.0553	2.63396	0.716219		4.51665	5.32152	1.25594		46.818	3.69847	1.48682		399.076	13.0464	2.13723
11.0555	2.58315	0.952385		4.51687	5.18351	1.34667		46.822	3.85154	1.62875		399.081	11.2788	2.22316
11.0557	2.61303	0.733621		4.51705	5.09588	1.14894		46.827	4.16659	1.62793		399.086	5.78349	2.14158
11.0559	2.65176	0.727018		4.51723	4.9977	1.25634		46.831	4.22496	1.50569		399.09	1.72805	1.91951
11.0561	2.60443	0.777587		4.5174	5.0078	1.00959		46.836	4.66561	1.59122		399.095	0.98043	1.63027
11.0563	2.66739	0.907407		4.51758	4.78144	1.06073		46.84	4.80664	1.37439		399.099	2.44908	1.61333
11.0564	2.66391	0.658463		4.51777	4.82716	1.21396		46.845	5.23501	1.57303		399.104	7.21769	1.58249
11.0566	2.62631	0.950355		4.51798	4.86482	1.16622		46.85	5.40542	1.60244		399.108	12.457	2.05994
11.0568	2.63889	0.856179		4.51815	4.8346	1.09841		46.854	5.68192	1.58631		399.113	12.464	2.26349
11.057	2.67559	0.775059		4.51833	4.75314	1.03089		46.859	6.22316	1.81628		399.118	7.25036	2.23175
11.0572	2.71482	0.778648		4.51852	4.59371	1.07067		46.864	6.45737	1.60662		399.123	2.34359	1.91347
11.0574	2.67559	0.752455		4.5187	4.64936	1.08635		46.868	6.93669	1.66253		399.127	1.05065	1.62326
11.0576	2.65646	0.708908		4.5189	4.61464	1.05327		46.873	7.35292	1.81412		399.131	1.97199	1.54373
11.0578	2.6236	0.67227		4.51907	4.47244	1.06386		46.877	7.5103	1.74613		399.136	5.83747	1.67244
11.0579	2.6431	0.826862		4.51925	4.53884	1.08251		46.882	7.82995	1.79432		399.14	11.477	1.99944
11.0581	2.73216	0.863086		4.51945	4.43451	1.12746		46.886	8.27852	1.87808		399.145	13.1947	2.23237
11.0583	2.63667	0.86494		4.51967	4.25214	0.954872		46.891	8.52765	2.00222		399.15	8.48464	2.11404
11.0585	2.69679	0.634326		4.51982	4.31479	0.875345		46.895	9.03105	1.95149		399.155	3.32201	2.19279
11.0587	2.72462	0.766908		4.52	4.22062	0.980515		46.9	9.35988	2.33561		399.159	1.11436	1.87262
11.0589	2.65349	0.762231		4.52018	4.28998	1.18343		46.905	9.58163	2.31059		399.164	1.33878	1.70703
11.0591	2.6923	0.742139		4.52038	4.16215	0.987456		46.909	9.6913	2.18422		399.168	4.54789	1.62424
11.0592	2.7483	0.844491		4.52058	4.09317	0.907803		46.914	10.0813	2.20287		399.173	10.2324	1.89308
11.0594	2.65944	0.70628		4.52075	4.14617	0.716766		46.919	10.4631	2.3269		399.177	13.3641	2.10558
11.0596	2.68132	0.735533		4.52095	4.18464	0.910839		46.923	10.5158	2.27734		399.182	10.127	2.12792
11.0598	2.7721	0.563365		4.5211	4.03605	0.879727		46.928	10.5888	2.33264		399.186	4.41357	2.03025
11.06	2.69604	0.814092		4.52128	3.97083	1.03393		46.933	10.8457	2.44855		399.191	1.31774	1.79832
11.0602	2.68905	0.670284		4.52148	3.93271	0.879152		46.937	10.939	2.43183		399.196	1.143	1.69055
11.0603	2.61229	0.770114		4.52168	3.89553	0.82429		46.942	10.9075	2.53105		399.2	3.4429	1.64537
11.0605	2.68855	0.718091		4.52185	3.91428	0.705881		46.946	10.931	2.55048		399.205	8.73376	1.81888
11.0607	2.73997	0.856773		4.52203	3.82247	0.860992		46.951	10.8512	2.6299		399.21	13.1313	2.0422
11.0609	2.8052	0.860685		4.5222	3.74549	0.763898		46.956	10.7866	2.42798		399.214	11.3965	2.26785
11.0611	2.75462	0.558874		4.52245	3.89883	0.99624		46.96	10.9165	2.41589		399.219	5.6626	2.12775
11.0613	2.73091	0.764312		4.5226	3.83229	0.844071		46.965	10.4183	2.6709		399.223	1.82882	1.89995
11.0615	2.75058	0.744511		4.5228	3.7498	0.869551		46.97	10.4787	2.68244		399.228	0.988413	1.76925
11.0616	2.68032	0.85489		4.52297	3.77394	0.802039		46.974	10.1875	2.55456		399.232	2.69936	1.63853
11.0618	2.71257	0.673587		4.52317	3.5287	0.838958		46.979	9.73097	2.75365		399.237	7.42612	1.72562
11.062	2.72839	0.733484		4.52337	3.58531	0.782708		46.983	9.58626	2.67367		399.242	12.3377	2.12121
11.0622	2.70079	0.741746		4.52352	3.62544	0.664554		46.988	9.31379	2.72135		399.246	12.315	2.33609
11.0624	2.72562	0.604779		4.52372	3.65693	0.840836		46.992	8.7819	2.62826		399.251	7.2772	2.08134
11.0626	2.74048	0.653939		4.52392	3.6071	0.796253		46.997	8.73308	2.48542		399.256	2.52114	1.94979
11.0628	2.77794	0.812442		4.52408	3.61027	0.791029		47.002	8.23981	2.46684		399.26	0.951746	1.72959
11.0629	2.73519	0.789898		4.52427	3.46018	0.813401		47.006	8.04532	2.23477		399.265	1.98051	1.60353
11.0631	2.68032	0.712731		4.52447	3.60816	0.657039		47.01	7.43838	2.44376		399.27	5.96387	1.71567
11.0633	2.8617	0.674543		4.52463	3.56778	0.666103		47.015	7.23208	2.5213		399.274	11.6009	1.93089
11.0635	2.7983	0.823317		4.52483	3.62226	0.637644		47.02	6.77716	2.58345		399.279	13.0816	2.42367
11.0637	2.73443	0.84255		4.525	3.58952	0.693136		47.024	6.60624	2.35716		399.283	8.75475	2.22051
11.0639	2.68207	0.837274		4.52522	3.56114	0.81848		47.029	6.26525	2.24494		399.288	3.23604	2.13803
11.064	2.7815	0.943357		4.52537	3.64382	0.523982		47.034	5.6981	2.18885		399.292	1.14424	1.71128
11.0643	2.74679	0.790169		4.52557	3.66155	0.717751		47.039	5.54049	2.22966		399.297	1.60163	1.61733
11.0644	2.68855	0.86501		4.52578	3.70857	0.737014		47.043	5.16561	2.10648		399.302	4.64206	1.7137
11.0646	2.75614	1.04691		4.52597	3.75772	0.742623		47.048	4.9303	2.12716		399.306	10.0425	1.79472
11.0648	2.83568	0.86029		4.52612	3.64736	0.628523		47.052	4.65421	1.9515		399.311	13.4657	2.07295
11.065	2.75867	0.707832		4.5263	3.5524	0.717529		47.056	4.45124	1.8622		399.315	9.83982	2.27972
11.0652	2.73267	0.776268		4.52652	3.58741	0.568606		47.061	4.08804	1.92176		399.32	4.36711	2.00498
11.0653	2.83774	0.765744		4.52668	3.57794	0.646568		47.066	3.89905	1.94416		399.325	1.38383	1.84109
11.0655	2.77235	0.819735		4.5269	3.64878	0.812445		47.07	3.7624	1.91908		399.329	1.29108	1.56031
11.0657	2.77261	0.781091		4.52705	3.70142	0.619074		47.075	3.40336	1.85242		399.334	3.4596	1.6677
11.0659	2.84365	0.895361		4.52727	3.80251	0.70761		47.079	3.33291	1.805		399.339	8.7591	1.71266
11.0661	2.75867	0.911843		4.52743	3.81484	0.804665		47.084	3.31912	1.62439		399.343	13.1168	2.07383
11.0663	2.88239	0.925224		4.52763	3.8123	0.677046		47.089	3.11605	1.9818		399.348	11.0653	2.18869
11.0665	2.82721	0.735477		4.5278	3.72754	0.848583		47.094	3.06577	1.86518		399.352	5.58504	2.26676
11.0667	2.7927	0.892359		4.528	3.77141	0.636373		47.098	2.98843	1.86868		399.357	1.71068	1.8738
11.0669	2.89511	0.66243		4.52817	3.70357	0.718133		47.102	2.98001	1.8102		399.361	1.04335	1.5999
11.067	2.83337	0.847205		4.52837	3.82319	0.581758		47.107	2.85926	1.60257		399.366	2.61438	1.70159
11.0672	2.83286	0.948134		4.52853	3.90214	0.608392		47.112	2.88778	1.7587		399.371	7.08397	1.67856
11.0674	2.82849	0.823455		4.52872	3.85051	0.726511		47.116	2.89345	1.54479		399.375	12.53	2.07513
11.0676	2.78099	0.852787		4.5289	3.90912	0.7661		47.121	2.91074	1.59999		399.38	12.4104	2.31136
11.0678	2.90109	1.00914		4.5291	3.87866	0.728342		47.125	3.05943	1.60877		399.385	7.06784	2.19389
11.068	2.8537	0.981758		4.52927	3.95378	0.806978		47.131	3.04603	1.55136		399.389	2.42458	1.82424
11.0681	2.8075	0.883285		4.52947	3.93714	0.655701		47.135	3.18121	1.45255		399.393	1.04029	1.8131
11.0683	2.82336	0.748514		4.52967	4.01287	0.74225		47.139	3.20793	1.41961		399.398	1.90002	1.76826
11.0685	2.80647	0.889847		4.52985	3.92644	0.844583		47.144	3.43083	1.61113		399.403	6.00811	1.67071
11.0687	2.85653	0.84957		4.53003	4.03081	0.900403		47.148	3.55359	1.4103		399.407	11.4913	1.9775
11.0689	2.86247	0.618492		4.53023	4.29075	0.55326		47.153	3.70334	1.51282		399.412	13.0572	2.13458
11.0691	2.86583	0.801721		4.53038	4.23329	0.606446		47.158	4.08633	1.53776		399.417	8.38241	2.07947
11.0692	2.8121	0.6592		4.53058	4.2329	0.875521		47.163	4.22467	1.75369		399.421	3.01667	1.94743
11.0694	2.89122	1.05341		4.53075	4.30005	0.719841		47.167	4.47889	1.50814		399.426	1.03912	1.61665
11.0697	2.8488	0.922195		4.53093	4.24636	0.573385		47.172	4.74982	1.7955		399.43	1.4805	1.77915
11.0698	2.80009	0.80752		4.53113	4.25021	0.393422		47.177	5.02484	1.66102		399.435	4.64155	1.63704
11.07	2.85215	0.927395		4.53132	4.38656	0.638472		47.181	5.34007	1.57924		399.439	10.2419	1.90366
11.0702	2.89589	1.01606		4.53153	4.5201	0.780386		47.186	5.51001	1.66568		399.444	13.0103	2.20027
11.0704	2.87229	0.926344		4.53168	4.47561	0.699436		47.19	6.04928	1.53535		399.449	10.0573	2.34072
11.0706	2.89511	0.965617		4.5319	4.52966	0.760699		47.195	6.29583	1.82253		399.453	4.33381	2.07967
11.0708	2.85267	0.890248		4.53205	4.52328	0.558335		47.199	6.60399	1.69375		399.458	1.40789	1.71963
11.0709	2.8586	0.971095		4.53225	4.76421	0.698161		47.204	7.00272	1.88467		399.463	1.15908	1.63068
11.0711	2.99187	0.948424		4.53245	4.65057	0.82121		47.209	7.59153	1.84206		399.467	3.45608	1.58035
11.0713	2.89122	0.940733		4.53262	4.76954	0.81322		47.213	7.70142	1.99221		399.472	8.84995	1.85685
11.0715	2.87721	0.852778		4.5328	4.89557	0.625347		47.218	8.0336	1.86914		399.476	13.0698	2.04541
11.0716	2.85602	0.946019		4.53298	4.95528	0.976134		47.223	8.6189	1.9761		399.481	11.2008	2.33686
11.0719	2.93947	0.895936		4.53318	5.05894	0.927333		47.227	8.7164	2.04585		399.486	5.45854	2.17916
11.0721	2.90994	0.813977		4.53337	4.95319	0.881002		47.232	9.2202	1.92211		399.49	1.73233	1.78985
11.0722	2.9568	0.900949		4.53358	5.09162	0.962077		47.236	9.43316	2.12461		399.495	0.999874	1.6317
11.0724	2.94655	0.973863		4.53373	5.15136	0.864598		47.241	9.81389	2.0567		399.499	2.58788	1.68933
11.0726	2.93502	0.787616		4.53392	5.20286	0.929509		47.246	9.90901	2.22981		399.504	7.58807	1.80864
11.0728	2.87178	0.899933		4.5341	5.49341	0.856336		47.25	10.2216	2.36119		399.509	12.7409	2.05301
11.073	2.94918	0.897503		4.53432	5.43108	0.859784		47.255	10.4558	2.2579		399.513	12.4886	2.28588
11.0731	2.9977	1.02907		4.53448	5.67736	0.897074		47.259	10.5026	2.26731		399.518	7.31658	2.08138
11.0733	2.98051	0.937637		4.53467	5.64354	1.00119		47.263	10.6119	2.32294		399.522	2.27179	1.98593
11.0735	3.0184	0.714127		4.53483	5.66156	0.920736		47.268	10.8228	2.39576		399.527	0.997576	1.77077
11.0737	2.89433	0.873931		4.53503	5.70857	0.989349		47.273	11.0609	2.4883		399.532	2.03902	1.63912
11.0739	2.95207	0.838434		4.53523	5.85318	1.01034		47.277	10.8616	2.67051		399.536	5.91278	1.66054
11.0741	2.95391	0.861005		4.5354	5.84124	1.04817		47.282	10.9145	2.35359		399.541	11.9503	2.00815
11.0743	2.99399	0.663153		4.53558	5.95193	1.08302		47.287	10.8139	2.45429		399.545	12.8408	2.15111
11.0745	2.99029	0.817167		4.53578	6.1046	1.00475		47.291	10.8283	2.6271		399.55	8.35978	2.14267
11.0747	3.00591	0.732585		4.53597	6.11119	0.99746		47.296	10.7732	2.69203		399.555	3.14622	2.04746
11.0748	2.98764	0.93294		4.53615	6.3884	1.04514		47.301	10.4227	2.52912		399.559	1.04147	1.92423
11.075	3.00008	1.01384		4.53633	6.37587	1.17474		47.306	10.347	2.49978		399.564	1.55357	1.77688
11.0752	2.92351	0.901816		4.53653	6.31151	1.18313		47.31	10.0508	2.61743		399.568	4.69989	1.53166
11.0754	2.90005	0.813938		4.5367	6.52177	1.08896		47.315	9.76559	2.4252		399.573	10.12	1.99809
11.0755	3.06566	0.78348		4.5369	6.65371	1.22394		47.319	9.41985	2.56034		399.577	13.2283	2.27082
11.0758	3.0536	0.88613		4.53705	6.78962	1.05776		47.323	9.12084	2.46013		399.582	9.73663	2.32369
11.0759	2.99929	0.827625		4.53725	6.94322	1.25224		47.328	8.84769	2.63324		399.587	4.34771	1.96183
11.0761	3.06888	0.920539		4.53743	6.92202	1.25475		47.333	8.51509	2.38889		399.592	1.31164	1.85829
11.0763	3.07693	0.9548		4.53763	7.08646	1.28987		47.338	8.14793	2.49216		399.596	1.15239	1.68159
11.0765	2.98817	0.783292		4.53783	7.22412	1.15521		47.342	7.85101	2.51962		399.601	3.62853	1.6487
11.0767	3.02052	0.896801		4.538	7.25565	1.19769		47.347	7.39917	2.30875		399.605	9.07523	1.78643
11.0769	3.00035	0.873242		4.5382	7.33145	1.47118		47.351	7.01822	2.36059		399.61	12.9052	2.09104
11.077	3.04852	0.875585		4.53837	7.19059	1.32678		47.355	6.73089	2.28575		399.615	11.4703	2.26827
11.0772	3.01468	0.840456		4.53855	7.5546	1.40506		47.361	6.31991	2.11796		399.619	5.77134	2.1022
11.0774	3.01919	0.773053		4.53875	7.46384	1.28441		47.365	5.90029	2.23634		399.624	1.71981	1.95722
11.0776	3.01043	1.02984		4.53892	7.87873	1.37632		47.369	5.66885	2.20434		399.628	1.06319	1.74414
11.0778	3.11738	1.01993		4.5391	7.74655	1.55664		47.374	5.26561	2.00478		399.632	2.80582	1.64942
11.078	3.10522	0.768537		4.53928	8.0604	1.47509		47.378	5.0754	2.20337		399.637	7.42877	1.71165
11.0781	3.07425	0.843456		4.53948	7.9189	1.48006		47.383	4.92077	2.02488		399.642	12.7926	2.12402
11.0783	3.02318	0.838489		4.53968	8.08733	1.51081		47.388	4.43295	1.87767		399.647	12.3456	2.19724
11.0785	2.9668	0.81707		4.53985	8.00834	1.42746		47.392	4.16515	1.99587		399.651	6.83704	2.10273
11.0787	3.07398	0.937402		4.54005	8.20941	1.42187		47.397	4.17586	1.99475		399.656	2.22934	2.07335
11.0789	3.03757	0.908955		4.54023	8.65766	1.36022		47.401	3.76869	1.98266		399.661	0.909872	1.70812
11.0791	3.11928	0.830525		4.54043	8.77758	1.65371		47.406	3.60277	1.83009		399.665	1.91546	1.66443
11.0793	2.96179	1.0326		4.54058	8.59776	1.52971		47.411	3.58704	1.99702		399.669	5.91689	1.63711
11.0795	3.08419	0.87644		4.5408	8.91585	1.64396		47.416	3.3688	1.64658		399.674	11.9426	1.84922
11.0796	3.15322	0.849861		4.54098	8.83586	1.8382		47.42	3.17076	1.66307		399.679	12.7435	2.16012
11.0798	3.03971	1.04168		4.54118	8.92747	1.55992		47.425	3.08926	1.8894		399.683	8.27664	2.10282
11.08	3.09308	0.853254		4.54135	9.08115	1.80651		47.429	2.96441	1.61081		399.688	3.05486	1.9363
11.0802	3.09955	0.934426		4.54155	9.2067	1.65315		47.434	3.01474	1.53893		399.692	1.03678	1.78095
11.0804	3.12198	0.874845		4.5417	9.06472	1.63773		47.438	2.85785	1.501		399.697	1.50314	1.65178
11.0806	3.00008	0.987776		4.5419	9.29808	1.68826		47.443	2.92762	1.80636		399.701	4.70041	1.5624
11.0808	3.07962	0.8264		4.54208	9.4361	1.75428		47.448	2.87574	1.57898		399.706	10.4379	1.77429
11.0809	3.12198	0.924431		4.54227	9.83065	1.76637		47.452	2.80363	1.48663		399.711	12.8426	2.17109
11.0811	3.05467	0.855575		4.54245	9.83618	1.71842		47.456	2.96129	1.46361		399.715	9.77276	2.08436
11.0813	3.11819	0.835446		4.54263	9.91251	1.94316		47.462	3.02321	1.46768		399.72	4.15863	1.99554
11.0815	3.07129	0.935397		4.54283	9.98917	1.91153		47.466	3.14049	1.58773		399.725	1.25125	1.78299
11.0817	3.1426	1.00057		4.54303	9.98484	1.8939		47.471	3.11482	1.58069		399.73	1.14374	1.63537
11.0819	3.21922	1.07504		4.54318	10.2174	1.85697		47.475	3.36084	1.39652		399.734	3.65295	1.6266
11.0821	3.20657	0.912009		4.54338	10.2325	1.81398		47.48	3.50189	1.53556		399.738	9.14038	1.78145
11.0822	3.13391	0.920233		4.54358	10.2891	1.85346		47.484	3.70551	1.66981		399.743	13.4153	2.08092
11.0824	3.0815	0.937408		4.54373	10.4302	2.00231		47.489	3.84628	1.60736		399.748	11.1916	2.29945
11.0826	3.06914	0.909663		4.54393	10.4441	2.0237		47.494	4.0174	1.45377		399.752	5.47033	2.08536
11.0828	3.10468	0.99499		4.54413	10.6184	2.11224		47.498	4.33299	1.63716		399.757	1.74366	1.85275
11.083	3.05227	0.836587		4.5443	10.6313	2.06684		47.503	4.61769	1.50588		399.761	0.984531	1.64538
11.0832	3.21564	0.916612		4.5445	10.7847	2.08367		47.507	4.87298	1.5768		399.766	2.72994	1.7202
11.0833	3.10873	1.0064		4.54468	10.8696	2.00422		47.512	5.06023	1.53544		399.771	7.29294	1.68922
11.0835	3.28487	1.03619		4.54488	10.9609	2.00783		47.517	5.58026	1.81658		399.775	12.6689	2.0207
11.0837	3.21289	0.86509		4.54503	10.8983	2.29052		47.521	5.83932	1.77592		399.78	12.3578	2.3393
11.0839	3.1063	0.835245		4.54523	11.173	2.08616		47.526	6.21266	1.73577		399.784	6.63467	2.19545
11.0841	3.14288	0.870875		4.54543	11.4014	2.15468		47.53	6.49218	1.55251		399.789	2.2937	1.88343
11.0843	3.13608	0.888438		4.54562	11.3061	2.20988		47.535	6.84271	1.8372		399.793	1.03186	1.71144
11.0845	3.20959	0.940897		4.54582	11.3048	2.33941		47.54	7.18289	1.87997		399.798	2.07483	1.68801
11.0847	3.19339	0.905785		4.54598	11.4938	2.20635		47.544	7.76163	1.91212		399.803	6.28749	1.74396
11.0848	3.22915	0.986318		4.54618	11.4663	2.22078		47.549	7.99138	1.8549		399.807	11.6983	1.99816
11.085	3.25071	1.02774		4.54633	11.8287	2.2262		47.554	8.11842	1.81345		399.812	12.645	2.18792
11.0852	3.23356	0.929004		4.54653	11.7776	2.33328		47.558	8.66692	2.08461		399.817	8.47182	2.19131
11.0854	3.15349	0.877788		4.54673	11.6765	2.28835		47.563	8.97831	2.04341		399.821	3.16551	1.96365
11.0856	3.26735	1.0518		4.5469	12.2594	2.35699		47.567	9.26329	1.91091		399.826	1.08274	1.73904
11.0858	3.19888	1.08749		4.5471	11.9135	2.1833		47.572	9.6373	2.10302		399.83	1.50968	1.64066
11.086	3.22336	1.0198		4.5473	11.9423	2.45177		47.577	9.92271	2.04589		399.835	4.93822	1.57566
11.0861	3.12198	0.954072		4.54747	12.2887	2.29546		47.581	10.1765	2.10943		399.84	10.3663	1.79375
11.0863	3.26957	1.05476		4.54767	12.2782	2.25505		47.586	10.552	2.35499		399.844	13.1584	2.10784
11.0865	3.33465	1.02437		4.54785	12.1359	2.33431		47.591	10.3524	2.37993		399.849	9.71515	2.26806
11.0867	3.23633	0.955078		4.54802	12.4616	2.30375		47.595	10.7128	2.37232		399.853	4.39106	2.18489
11.0869	3.22722	0.991822		4.5482	12.3921	2.36872		47.599	10.8298	2.16541		399.858	1.28584	1.90444
11.0871	3.23909	0.956048		4.54838	12.5588	2.3789		47.604	10.7133	2.41499		399.863	1.19384	1.59554
11.0873	3.32455	0.92584		4.54857	12.6153	2.38473		47.609	10.8422	2.31802		399.868	3.6602	1.57453
11.0874	3.18873	0.823809		4.54877	12.7217	2.45704		47.614	11.0674	2.4268		399.872	9.06785	1.79136
11.0876	3.17231	0.8658		4.54897	12.6316	2.69988		47.618	10.9961	2.37631		399.876	13.2711	2.01157
11.0878	3.34871	0.97614		4.54912	12.9425	2.40185		47.622	10.7074	2.33894		399.881	11.3255	2.21935
11.088	3.2402	1.04302		4.54932	12.9246	2.54355		47.627	10.5927	2.58563		399.885	5.27612	2.2057
11.0882	3.29016	1.00496		4.54952	12.7929	2.52595		47.631	10.6089	2.50182		399.891	1.72408	1.91362
11.0884	3.35773	0.801425		4.54967	12.7808	2.53856		47.636	10.2934	2.50122		399.895	0.972481	1.58008
11.0885	3.37325	0.884329		4.54985	12.8172	2.44535		47.641	10.2432	2.4944		399.9	2.822	1.64937
11.0888	3.39846	0.965821		4.55005	13.0418	2.60875		47.646	9.96909	2.61216		399.904	7.7981	1.6942
11.0889	3.29072	0.907504		4.55023	13.2163	2.44284		47.65	9.38778	2.45371		399.908	12.7614	1.98221
11.0891	3.35519	0.944653		4.55043	13.1495	2.48291		47.654	9.26556	2.47902		399.914	12.187	2.20989
11.0893	3.29686	0.98338		4.55063	12.8243	2.59286		47.659	9.15509	2.37544		399.918	7.03755	2.15831
11.0895	3.34787	0.839733		4.55083	13.0144	2.63647		47.664	8.69405	2.55587		399.923	2.22585	1.94767
11.0897	3.37212	0.962099		4.55098	13.2229	2.64792		47.668	8.42534	2.34641		399.927	0.960282	1.85859
11.0899	3.36563	1.02587		4.55117	12.995	2.51556		47.673	8.22325	2.26087		399.932	1.93226	1.6114
11.09	3.32848	1.11998		4.55137	13.2432	2.77939		47.678	7.65206	2.3675		399.936	6.28325	1.77944
11.0902	3.34815	0.984184		4.55155	13.346	2.68386		47.682	7.34814	2.32167		399.941	11.5958	1.95941
11.0904	3.34027	0.94047		4.55175	13.2753	2.45363		47.687	6.95596	2.25972		399.945	13.0392	2.21902
11.0906	3.3693	0.973989		4.55195	13.0541	2.54911		47.691	6.57407	2.16137		399.95	8.23173	2.17516
11.0908	3.32231	1.04665		4.5521	13.5582	2.71934		47.696	6.32466	2.15854		399.954	2.98239	2.02595
11.091	3.38287	1.09014		4.5523	13.3958	2.61577		47.7	5.7947	2.0546		399.959	1.12045	1.80674
11.0911	3.47068	1.08741		4.55248	13.4442	2.7674		47.705	5.57311	2.18338		399.964	1.50001	1.60478
11.0913	3.37382	0.966953		4.55268	13.4625	2.69412		47.709	5.20548	2.08856		399.969	5.03285	1.72014
11.0915	3.39874	1.17245		4.55285	13.1546	2.59338		47.714	4.80351	1.94828		399.973	10.7029	1.79276
11.0917	3.35463	0.828227		4.55305	13.3015	2.59579		47.719	4.56395	2.06033		399.978	13.2347	2.12146
11.0919	3.32876	1.19103		4.5532	13.2316	2.48063		47.724	4.42846	1.97239		399.982	9.72282	2.23416
11.0921	3.45548	1.01837		4.5534	13.2134	2.78717		47.728	4.1383	1.98618		399.987	4.18294	1.88129
11.0922	3.3925	1.05935		4.55362	13.4405	2.86937		47.733	3.90128	1.75037		399.992	1.32384	1.73003
11.0924	3.34196	1.05355		4.55377	13.3336	2.57734		47.738	3.8217	2.00242		399.996	1.19082	1.63441
11.0927	3.40158	1.09975		4.55398	13.4427	2.79478		47.742	3.5937	1.84693		400	3.70478	1.37629
11.0928	3.35491	0.997338		4.55413	13.4324	2.806		47.747	3.448	1.62702		400.005	9.2849	1.727
11.093	3.33325	1.14297		4.55435	13.1365	2.64886		47.752	3.38915	1.67566		400.01	12.7997	2.13522
11.0932	3.39676	1.13159		4.55452	13.3753	2.73328		47.756	3.16752	1.61956		400.014	10.9839	2.21159
11.0934	3.42006	0.940806		4.55472	13.1343	2.68509		47.76	2.96393	1.55138		400.019	5.30924	2.16916
11.0936	3.36506	0.831291		4.55488	13.1952	2.64852		47.765	2.96896	1.58943		400.023	1.72835	1.92605
11.0938	3.36817	1.07801		4.55507	13.2876	2.72453		47.77	2.88848	1.82968		400.028	1.02626	1.69526
11.0939	3.46149	1.02516		4.55525	13.2716	2.73448		47.774	2.86326	1.50625		400.033	2.77126	1.73891
11.0941	3.45892	1.04674		4.55545	13.2054	2.68995		47.779	2.9362	1.50013		400.038	7.69844	1.71306
11.0943	3.32203	1.03845		4.55563	13.2083	2.78816		47.783	2.925	1.61233		400.042	12.6636	1.92883
11.0945	3.48735	1.13502		4.55582	12.9921	2.44467		47.788	2.95052	1.54826		400.047	12.322	2.30707
11.0946	3.57809	0.95571		4.55602	12.7958	2.4498		47.793	2.9959	1.43512		400.051	6.63093	2.13689
11.0949	3.42804	0.969456		4.55618	12.7779	2.66404		47.797	3.11408	1.59936		400.056	2.27461	1.91527
11.095	3.3959	1.24981		4.55637	12.9864	2.5013		47.802	3.26883	1.55746		400.06	0.982935	1.78495
11.0952	3.34956	1.09718		4.55655	13.1503	2.60946		47.807	3.29519	1.43547		400.065	2.10452	1.70241
11.0954	3.52199	1.16726		4.55673	13.0577	2.57143		47.811	3.39509	1.42375		400.069	6.32449	1.88529
11.0956	3.47814	0.877444		4.55693	12.7388	2.84911		47.815	3.54882	1.47023		400.074	11.9632	1.99328
11.0958	3.42206	1.00003		4.55713	12.5969	2.54237		47.82	3.89626	1.57386		400.079	13.0355	2.27506
11.096	3.49196	1.0031		4.5573	12.6706	2.61945		47.825	3.98121	1.50099		400.084	8.21632	2.27478
11.0962	3.47814	1.07838		4.5575	12.5397	2.61121		47.829	4.18223	1.53917		400.088	3.13201	2.11507
11.0963	3.45777	1.07202		4.55768	12.5094	2.7157		47.834	4.54572	1.51697		400.093	1.21511	1.83037
11.0966	3.53184	1.0332		4.55787	12.5453	2.63742		47.839	4.64837	1.58586		400.097	1.51338	1.75151
11.0967	3.47326	1.08965		4.55802	12.3774	2.61598		47.843	5.10548	1.63218		400.102	5.15889	1.56375
11.0969	3.50003	1.13345		4.55822	12.2991	2.3944		47.848	5.3434	1.55225		400.106	10.5338	1.90864
11.0971	3.43889	1.14125		4.55842	12.1705	2.75112		47.852	5.70189	1.64621		400.111	13.2356	2.17055
11.0973	3.60618	1.06355		4.55862	12.0385	2.76345		47.857	6.07711	1.51725		400.116	9.98091	2.21372
11.0975	3.64884	1.07757		4.55878	12.2908	2.64917		47.862	6.34039	1.51039		400.12	4.01393	2.00342
11.0976	3.4549	1.24794		4.55898	12.0096	2.48329		47.866	6.77412	1.60088		400.125	1.31217	1.71292
11.0978	3.56876	1.12224		4.55915	11.9814	2.43686		47.871	7.09599	1.72348		400.129	1.22837	1.65131
11.098	3.52923	1.06851		4.55935	12.0454	2.67549		47.875	7.51352	1.79034		400.134	3.95794	1.67623
11.0982	3.50753	1.07931		4.55955	11.8683	2.584		47.88	7.79657	1.78625		400.139	9.5556	1.78072
11.0984	3.59651	1.18003		4.5597	11.7423	2.66453		47.884	8.01937	1.937		400.143	12.9995	2.24819
11.0986	3.49455	1.16417		4.55988	11.7865	2.32874		47.889	8.42792	1.92535		400.148	11.3622	2.1852
11.0987	3.60091	1.23223		4.56007	11.4905	2.46644		47.893	8.71246	1.99622		400.153	5.2695	2.13744
11.099	3.58101	1.01435		4.56028	11.5422	2.45817		47.899	9.18128	2.04072		400.157	1.61458	1.71499
11.0991	3.65652	1.03984		4.56043	11.4308	2.30304		47.903	9.51691	2.22681		400.162	1.06627	1.55517
11.0993	3.43575	1.02429		4.56063	11.3988	2.42963		47.907	9.88778	2.34048		400.166	2.93499	1.5517
11.0995	3.70307	1.18994		4.56082	11.1882	2.35115		47.912	10.0841	2.25997		400.171	7.77567	1.83249
11.0997	3.5359	1.23121		4.56102	11.1756	2.43444		47.917	10.0694	2.22295		400.176	12.7667	2.23839
11.0998	3.48246	1.18275		4.56122	11.1314	2.36352		47.921	10.5932	2.4834		400.18	12.1644	2.16041
11.1001	3.62321	1.0354		4.56137	10.968	2.359		47.926	10.701	2.57962		400.185	6.51	2.19022
11.1003	3.5006	1.19009		4.56157	10.8514	2.59284		47.93	10.5471	2.28795		400.189	2.31501	2.21021
11.1004	3.63498	0.973043		4.56177	10.7892	2.68992		47.936	10.8174	2.40909		400.194	0.985444	1.72698
11.1006	3.58832	1.10767		4.56193	10.7543	2.38623		47.94	10.912	2.49524		400.198	2.04335	1.74916
11.1008	3.68079	1.21192		4.56212	10.6692	2.20914		47.944	11.0619	2.30453		400.203	6.38234	1.53461
11.101	3.59944	1.24101		4.56232	10.356	2.28575		47.949	10.8119	2.58246		400.207	11.8526	1.93281
11.1012	3.62115	1.14903		4.56248	10.1955	2.43885		47.954	10.7509	2.46246		400.212	13.0247	2.30691
11.1014	3.60765	1.00791		4.56268	10.4257	2.32414		47.959	10.8995	2.53197		400.217	8.24575	2.33269
11.1016	3.645	1.0575		4.56288	10.1354	2.26407		47.963	10.701	2.56553		400.221	2.9463	1.92196
11.1017	3.64618	1.15732		4.56305	10.1798	2.24682		47.967	10.3417	2.43219		400.226	1.06794	1.72138
11.1019	3.69921	1.11935		4.56323	10.0457	2.28507		47.972	10.1894	2.53299		400.231	1.6258	1.5934
11.1021	3.74935	1.20119		4.56343	9.8743	2.23294		47.977	10.0717	2.55183		400.235	4.85825	1.69595
11.1023	3.60677	1.21579		4.5636	9.79568	2.25923		47.981	9.75903	2.58107		400.24	11.0974	1.83859
11.1025	3.61264	1.04026		4.5638	9.77119	2.0918		47.986	9.38686	2.46016		400.245	13.3842	2.10429
11.1027	3.65268	1.3184		4.56398	9.4331	2.21045		47.991	9.21838	2.54241		400.249	9.57917	2.13795
11.1028	3.63292	1.1477		4.56418	9.51669	2.27485		47.995	8.86097	2.60951		400.254	3.98825	2.02811
11.103	3.65947	1.13815		4.56435	9.34873	2.21783		47.999	8.68223	2.63355		400.258	1.33664	1.93101
11.1032	3.66805	1.24778		4.56453	9.22564	1.98218		48.005	8.19486	2.41268		400.263	1.12387	1.73016
11.1034	3.68109	1.18116		4.56473	9.12937	1.92697		48.009	7.90524	2.29257		400.267	3.8342	1.57645
11.1036	3.72782	1.1619		4.56492	8.96648	2.11525		48.013	7.58545	2.41486		400.272	9.55636	1.853
11.1038	3.73828	0.931073		4.56512	8.84627	1.96996		48.018	7.00891	2.44361		400.277	13.1132	2.31127
11.1039	3.66687	1.07175		4.56528	8.97523	1.94129		48.023	6.70328	2.46968		400.281	11.1263	2.3014
11.1041	3.75565	1.25583		4.56548	8.68626	1.94832		48.027	6.31918	2.01091		400.286	5.26015	2.15358
11.1043	3.67101	1.16516		4.56565	8.45553	1.8588		48.032	5.8908	2.28651		400.291	1.7714	1.90934
11.1045	3.66273	1.15506		4.56583	8.53243	1.96286		48.036	5.63387	2.09583		400.295	1.11218	1.76261
11.1047	3.76916	1.11962		4.56603	8.2022	1.98619		48.041	5.4302	2.15652		400.299	2.88279	1.79458
11.1049	3.71886	1.20951		4.5662	8.2533	1.94481		48.045	5.03416	2.00835		400.304	7.71128	1.5865
11.1051	3.77938	1.14993		4.56638	8.28338	1.99975		48.05	4.84997	2.05995		400.309	12.7908	2.13198
11.1052	3.68524	1.12354		4.56658	8.10329	1.8937		48.055	4.49577	1.91252		400.313	12.1219	2.18527
11.1054	3.69891	1.04347		4.56678	8.00724	1.59092		48.059	4.2738	1.85523		400.318	6.49212	2.28795
11.1056	3.82679	1.04916		4.56693	8.02421	1.94596		48.064	4.00183	2.06843		400.323	2.25455	1.89452
11.1058	3.76255	1.13565		4.56713	7.83435	1.79595		48.068	3.86429	1.93919		400.327	0.946151	1.79592
11.106	3.74875	1.20213		4.56733	7.44072	1.48839		48.073	3.64749	1.91739		400.332	2.11707	1.50179
11.1062	3.70277	1.15627		4.5675	7.71491	1.65617		48.078	3.41863	1.84986		400.336	6.43987	1.68636
11.1064	3.68435	1.06731		4.5677	7.52181	1.58895		48.083	3.30714	1.713		400.341	11.7306	2.07241
11.1065	3.79716	1.24039		4.56792	7.41397	1.92056		48.087	3.313	1.93419		400.346	12.5098	2.22972
11.1067	3.75055	1.04707		4.56805	7.33614	1.63423		48.091	3.22548	1.80641		400.35	7.97471	2.27827
11.1069	3.86112	1.0452		4.56827	7.29402	1.66439		48.096	2.95938	1.87544		400.355	2.94953	1.96114
11.1071	3.81892	1.00968		4.56842	6.96546	1.63515		48.101	2.97136	1.92165		400.359	1.02813	1.76996
11.1073	3.73021	1.18494		4.56862	6.98774	1.53523		48.105	2.90576	1.49761		400.364	1.6454	1.75418
11.1075	3.67368	0.900555		4.56883	6.92606	1.65739		48.11	2.89463	1.63255		400.369	5.00602	1.68546
11.1077	3.7854	1.17927		4.56898	6.64632	1.56708		48.115	2.85316	1.55258		400.373	10.6746	1.97736
11.1078	3.87453	1.18856		4.56917	6.65618	1.68709		48.119	2.94598	1.45486		400.377	12.7249	2.20409
11.1081	3.84439	1.22605		4.56937	6.57506	1.56939		48.124	3.01111	1.59546		400.382	9.64397	2.24718
11.1082	3.8035	1.05506		4.56955	6.66457	1.44207		48.128	3.13134	1.53388		400.386	4.033	2.15149
11.1084	3.97873	1.02997		4.56975	6.38213	1.60871		48.133	3.11999	1.53631		400.392	1.18554	1.84842
11.1086	3.90388	1.10304		4.56992	6.32972	1.68636		48.138	3.22699	1.59103		400.396	1.24094	1.6583
11.1088	3.87636	1.09091		4.57012	6.29715	1.46205		48.142	3.32933	1.51247		400.401	3.85188	1.68495
11.109	3.84804	1.12637		4.57028	6.26658	1.46423		48.146	3.5364	1.51222		400.406	9.35461	1.84865
11.1092	3.8274	1.17128		4.57048	5.95471	1.54416		48.152	3.78732	1.61345		400.41	13.6111	2.12741
11.1094	3.88247	1.04108		4.57068	5.92045	1.3962		48.156	3.92363	1.50275		400.414	11.0044	2.35003
11.1095	3.96264	1.22352		4.57083	6.14039	1.42236		48.161	4.08347	1.33574		400.419	5.42212	2.23538
11.1097	3.82134	1.12808		4.57105	5.7731	1.27678		48.166	4.10954	1.53182		400.424	1.72316	1.85296
11.1099	3.91431	1.23853		4.5712	5.58385	1.4381		48.17	4.62933	1.5875		400.429	1.102	1.71707
11.1101	3.84773	1.06417		4.5714	5.66517	1.26433		48.174	4.83865	1.57731		400.433	2.74277	1.77416
11.1103	3.88399	1.28208		4.5716	5.66202	1.35926		48.179	5.18716	1.55054		400.437	8.30618	1.81512
11.1104	3.92014	0.998954		4.57177	5.45667	1.44099		48.183	5.42718	1.60267		400.442	12.7222	2.0922
11.1106	3.89317	0.986291		4.57195	5.56954	1.11521		48.188	5.94783	1.44964		400.447	12.2122	2.38827
11.1108	3.88674	1.21256		4.57215	5.14237	1.1995		48.193	6.19459	1.86073		400.452	6.56567	2.07479
11.111	3.84105	1.25608		4.57233	5.19813	1.43367		48.198	6.41861	2.00808		400.456	2.22028	2.0637
11.1112	3.91737	1.0848		4.5725	5.35251	1.27569		48.202	6.90823	1.7918		400.461	0.997576	1.87929
11.1114	3.82164	1.20594		4.57272	5.12016	1.20769		48.206	7.2882	1.90432		400.465	2.00222	1.64145
11.1116	3.87728	1.10087		4.5729	5.10908	1.08485		48.211	7.78958	1.93624		400.47	6.57683	1.71536
11.1117	4.0194	1.23373		4.57307	5.03101	1.03569		48.216	7.93431	2.00089		400.475	12.0062	1.98625
11.1119	3.86934	1.10872		4.57327	4.83543	1.20999		48.22	8.42792	1.92839		400.479	12.8918	2.26497
11.1121	3.88674	1.00972		4.57343	4.83005	1.13483		48.224	8.71377	2.10371		400.483	7.97333	2.43384
11.1123	3.97935	1.19937		4.57362	4.87727	1.20453		48.23	8.89821	2.20671		400.488	2.95925	2.06423
11.1125	3.81347	1.20478		4.5738	4.67853	1.23588		48.234	9.35897	2.37333		400.493	1.05821	1.6891
11.1127	4.01909	1.07126		4.57398	4.70659	1.25725		48.239	9.56589	2.26615		400.497	1.49491	1.48785
11.1128	3.95091	1.10079		4.57418	4.49584	1.186		48.243	10.0641	2.16704		400.501	5.07054	1.78626
11.113	3.91615	1.30044		4.57438	4.57405	1.18342		48.248	10.1195	2.22233		400.506	11.0801	1.95672
11.1132	4.0054	1.18521		4.57457	4.55682	1.00889		48.252	10.3761	2.15367		400.511	13.474	2.18553
11.1134	4.01318	1.12012		4.57475	4.4871	0.860309		48.257	10.6507	2.34534		400.516	9.85913	2.31662
11.1136	3.96048	0.999965		4.57495	4.44516	1.01992		48.262	10.6453	2.50999		400.52	3.80636	2.05263
11.1138	3.99081	1.20559		4.57512	4.30936	0.891058		48.266	10.973	2.51686		400.525	1.17202	1.81107
11.114	4.10207	1.32175		4.57532	4.34163	1.05555		48.271	10.8681	2.54726		400.53	1.34708	1.64814
11.1142	3.9429	1.2005		4.57547	4.27529	0.935009		48.275	11.0996	2.37067		400.534	4.11798	1.66387
11.1143	4.07881	1.28818		4.57567	4.1877	0.893482		48.28	11.0071	2.57085		400.539	9.28714	1.9277
11.1145	4.18186	1.26795		4.57587	4.16976	1.04359		48.285	10.888	2.47045		400.543	13.2065	2.24943
11.1147	3.91983	1.22874		4.57603	4.01362	0.883005		48.29	10.8199	2.62062		400.548	10.8922	2.26263
11.1149	4.07347	1.14823		4.57623	4.18961	0.72311		48.294	10.7692	2.35557		400.552	5.0862	2.2293
11.1151	3.91308	1.31639		4.57642	4.06455	0.76526		48.298	10.2972	2.57726		400.557	1.64004	2.07927
11.1153	4.01473	1.1464		4.5766	4.17319	0.796312		48.303	10.3253	2.60275		400.562	0.975429	1.73186
11.1155	4.12952	1.32394		4.57677	4.04242	0.720386		48.308	10.223	2.65581		400.566	2.896	1.56177
11.1156	4.06407	1.22015		4.57698	4.01138	0.743091		48.312	9.95109	2.61554		400.571	7.93619	1.68441
11.1158	4.03936	1.22253		4.57715	3.86	0.789633		48.317	9.57145	2.60074		400.575	13.0419	2.00487
11.116	4.00976	1.12579		4.57735	4.01474	0.657064		48.321	9.2533	2.56647		400.58	12.1783	2.18193
11.1162	4.02189	1.19049		4.57753	3.89957	0.738398		48.326	9.10419	2.52217		400.585	6.61598	2.1269
11.1164	4.15231	1.31382		4.57772	3.84358	0.885232		48.331	8.69536	2.49523		400.59	2.27284	1.93824
11.1166	3.96264	1.14778		4.57788	3.80178	0.847539		48.335	8.26277	2.44033		400.594	0.912282	1.75125
11.1167	4.08006	1.20176		4.57807	3.73866	0.684178		48.34	7.94595	2.28538		400.599	2.06543	1.49358
11.117	4.0528	1.30327		4.57825	3.76673	0.888304		48.345	7.58788	2.2774		400.603	6.57249	1.80492
11.1171	4.12668	1.33947		4.57848	3.79128	0.858387		48.349	7.37523	2.31683		400.608	11.952	2.05488
11.1173	4.08917	1.34278		4.57865	3.73902	0.794966		48.354	7.01008	2.541		400.612	12.7845	2.2334
11.1175	4.01536	1.18269		4.57883	3.68324	0.779217		48.358	6.56474	2.52749		400.616	8.00918	2.28198
11.1177	4.1191	1.19108		4.57902	3.66759	0.717279		48.363	6.20181	2.25128		400.622	2.99094	2.0622
11.1179	4.20417	1.25346		4.5792	3.69571	0.731021		48.367	5.8498	2.30732		400.626	0.9859	1.74203
11.1181	4.19779	1.16635		4.57937	3.70214	0.613626		48.372	5.43288	2.15441		400.631	1.67802	1.76093
11.1183	4.1631	1.13931		4.57957	3.67896	0.658411		48.376	5.14216	2.19684		400.635	5.0087	1.68149
11.1184	4.20992	1.27027		4.57973	3.57549	0.805353		48.382	5.0072	2.12767		400.64	10.9454	1.98304
11.1186	4.18027	1.23367		4.57993	3.52001	0.773099		48.386	4.68627	2.09101		400.644	13.5034	2.2093
11.1188	4.12731	1.28877		4.5801	3.54089	0.743134		48.391	4.30879	2.0184		400.649	9.23634	2.22317
11.119	4.11373	1.18049		4.5803	3.53671	0.502971		48.395	4.30231	1.87385		400.653	3.81795	2.01892
11.1192	4.13395	1.25535		4.5805	3.64736	0.836903		48.4	3.89208	1.87995		400.658	1.39201	1.77032
11.1194	4.22783	1.19761		4.58068	3.62332	0.735732		48.404	3.82473	1.87467		400.663	1.2358	1.61202
11.1196	4.26539	1.18565		4.58085	3.72682	0.662988		48.408	3.56817	1.82345		400.667	4.10399	1.59953
11.1197	4.18536	1.23914		4.58105	3.68502	0.511476		48.414	3.39199	1.75978		400.672	9.4465	1.62712
11.1199	4.12826	1.22432		4.58125	3.62367	0.82455		48.418	3.28732	2.06334		400.677	12.977	2.22291
11.1201	4.06156	1.13807		4.58142	3.68787	0.878294		48.423	3.12912	1.97236		400.681	10.6367	2.19074
11.1203	4.22335	1.21095		4.58162	3.68822	0.604762		48.428	3.171	1.6663		400.686	5.2563	2.16517
11.1205	4.22111	1.23199		4.58182	3.65126	0.522914		48.432	2.97977	1.59498		400.69	1.63707	1.99841
11.1207	4.17009	1.36145		4.58197	3.61344	0.68345		48.437	2.9455	1.84782		400.695	0.92792	1.73034
11.1209	4.17168	1.22043		4.58217	3.72539	0.626887		48.441	2.925	1.81644		400.699	2.91566	1.76348
11.121	4.27248	1.33999		4.58233	3.70857	0.619999		48.446	2.92429	1.55324		400.704	8.21002	1.69358
11.1212	4.16755	1.23389		4.58252	3.80033	0.655211		48.45	2.89629	1.73766		400.709	12.9465	2.13281
11.1214	4.3054	1.40581		4.58272	3.6265	0.447565		48.455	2.83605	1.60984		400.713	11.9503	2.14968
11.1216	4.30573	1.30887		4.5829	3.69143	0.713015		48.459	2.95315	1.62635		400.718	6.30628	2.29351
11.1218	4.28569	1.44045		4.5831	3.76853	0.843509		48.464	3.17026	1.5456		400.723	2.16113	1.87647
11.122	4.3203	1.42658		4.5833	3.78767	0.685826		48.469	3.24208	1.38471		400.728	0.971575	1.79656
11.1221	4.15358	1.29743		4.58345	3.69643	0.646118		48.473	3.34519	1.52459		400.732	2.34251	1.72611
11.1223	4.31868	1.3301		4.58365	3.83665	0.776141		48.477	3.48169	1.56461		400.736	6.67901	1.71508
11.1225	4.32873	1.46756		4.58383	3.82719	0.711211		48.482	3.61345	1.49308		400.741	12.3403	1.85418
11.1227	4.20736	1.28526		4.58403	3.79816	0.80101		48.487	3.86179	1.4458		400.746	12.8676	2.26686
11.1229	4.28795	1.32203		4.58423	3.79526	0.593364		48.491	4.03301	1.43556		400.75	7.91766	2.30832
11.1231	4.13395	1.28116		4.5844	3.84358	0.54745		48.497	4.22001	1.62469		400.755	2.90923	2.05706
11.1233	4.34107	1.34014		4.58462	4.03118	0.652433		48.501	4.39025	1.4432		400.76	0.98043	1.80474
11.1234	4.25799	1.27288		4.58475	3.93123	0.713932		48.505	4.71938	1.55263		400.764	1.55848	1.66773
11.1236	4.26797	1.32841		4.58495	4.01773	0.811688		48.51	5.05153	1.54317		400.769	5.03393	1.70368
11.1238	4.29894	1.4501		4.58513	4.08676	0.757364		48.515	5.28805	1.57058		400.773	11.0422	1.81968
11.124	4.27892	1.27788		4.58533	4.09581	0.740721		48.52	5.55883	1.51763		400.778	13.115	2.09113
11.1242	4.19173	1.44054		4.58548	4.0338	0.792017		48.524	5.96621	1.54384		400.783	9.53509	2.20967
11.1243	4.38212	1.2119		4.5857	4.24906	0.541261		48.528	6.30859	1.58442		400.787	3.74184	2.08129
11.1245	4.46389	1.25512		4.58585	4.11887	0.661393		48.533	6.67612	1.78024		400.791	1.25616	1.80195
11.1247	4.41716	1.36546		4.58605	4.15073	0.739248		48.538	7.06754	1.95698		400.796	1.37135	1.72937
11.1249	4.32257	1.3372		4.58625	4.22484	0.66715		48.542	7.43357	1.84273		400.801	4.02346	1.58137
11.1251	4.30702	1.33447		4.58645	4.41089	0.811602		48.547	7.71737	1.78503		400.805	9.69369	1.91052
11.1253	4.33392	1.40992		4.5866	4.38931	0.850754		48.552	8.16778	1.84725		400.81	13.4749	2.0488
11.1255	4.42504	1.3089		4.58678	4.48591	0.644846		48.556	8.409	2.0778		400.815	10.5724	2.22819
11.1257	4.36907	1.30358		4.58702	4.47125	0.641051		48.56	8.69536	2.02672		400.819	4.69212	2.14511
11.1258	4.38278	1.34235		4.58717	4.54723	0.749482		48.565	9.34481	1.91192		400.823	1.69582	1.90765
11.126	4.37037	1.37752		4.58735	4.49306	0.676073		48.57	9.41985	2.23221		400.829	1.11534	1.80929
11.1262	4.32711	1.39238		4.58755	4.49266	0.769836		48.574	9.82516	2.19692		400.833	3.02732	1.79719
11.1264	4.41322	1.46211		4.58772	4.64127	0.935748		48.579	9.86609	2.29811		400.838	7.86972	1.76104
11.1266	4.42898	1.43516		4.58792	4.73351	0.772535		48.584	10.5726	2.31345		400.842	13.2392	1.99062
11.1268	4.43687	1.26635		4.58812	4.74864	0.708661		48.588	10.5574	2.35123		400.847	11.6712	2.35876
11.127	4.38016	1.41164		4.58832	4.96031	0.728173		48.593	10.5554	2.24627		400.852	6.33482	2.12227
11.1271	4.45729	1.49679		4.58847	4.84328	0.860288		48.597	10.968	2.21766		400.856	2.01743	1.91095
11.1273	4.37788	1.35968		4.58867	4.80819	0.974231		48.602	10.8666	2.30714		400.861	0.976565	1.80744
11.1275	4.46719	1.39177		4.58883	5.0078	0.818338		48.606	10.797	2.5981		400.865	2.21366	1.69076
11.1277	4.41716	1.39541		4.58902	5.10524	0.715256		48.611	10.7292	2.39538		400.87	6.58117	1.60982
11.1279	4.47049	1.23141		4.58923	5.26027	0.902431		48.616	11.0096	2.39978		400.874	12.1887	2.09685
11.1281	4.31447	1.38974		4.58938	5.15178	0.763966		48.62	10.9045	2.44446		400.879	12.3596	2.0831
11.1283	4.4596	1.39945		4.58958	5.30585	0.881732		48.626	10.8611	2.50795		400.884	7.62633	2.18473
11.1285	4.51654	1.54039		4.58978	5.50451	0.967564		48.63	10.8601	2.60022		400.888	2.83465	2.052
11.1287	4.5545	1.41812		4.58995	5.3687	0.885365		48.635	10.1894	2.57763		400.893	1.03959	1.70225
11.1288	4.5779	1.42544		4.59015	5.60176	0.929642		48.639	10.2832	2.60828		400.897	1.62166	1.70454
11.129	4.53817	1.43628		4.59035	5.61657	0.922567		48.644	9.91657	2.62555		400.902	5.29929	1.88225
11.1292	4.48239	1.37279		4.5905	5.66653	1.09776		48.648	9.7773	2.58049		400.906	11.1106	2.03815
11.1294	4.40634	1.43594		4.5907	5.70495	1.04412		48.652	9.44142	2.50804		400.911	13.0121	2.23032
11.1296	4.44641	1.45472		4.59088	5.74806	0.993773		48.658	9.11274	2.54741		400.915	9.38168	2.16451
11.1297	4.48008	1.42761		4.59108	5.94452	0.958173		48.662	8.95691	2.47052		400.921	3.78418	2.04095
11.1299	4.3903	1.39281		4.59128	6.01796	1.23876		48.666	8.54672	2.38973		400.925	1.27043	1.78553
11.1301	4.42339	1.23833		4.59143	6.12672	1.08925		48.671	8.0772	2.4972		400.93	1.24764	1.80046
11.1303	4.48637	1.33813		4.59163	6.22277	0.956821		48.676	7.88866	2.41077		400.934	4.06889	1.76311
11.1305	4.56486	1.4892		4.5918	6.42753	1.25438		48.68	7.5103	2.34881		400.939	9.52219	1.8396
11.1307	4.55784	1.43147		4.592	6.65766	1.02438		48.685	7.09092	2.52108		400.943	13.2583	2.00183
11.1309	4.47479	1.3638		4.5922	6.40529	1.05991		48.689	6.56399	2.4858		400.948	10.9978	2.16006
11.1311	4.56352	1.45568		4.5924	6.69918	1.28517		48.694	6.33709	2.33169		400.952	4.89789	2.33836
11.1312	4.56787	1.47729		4.59255	6.68631	1.06792		48.699	6.1427	2.2359		400.957	1.42718	2.02181
11.1314	4.58226	1.47547		4.59275	6.7672	1.25949		48.703	5.62121	2.0591		400.962	1.00794	1.6429
11.1316	4.4349	1.48784		4.59292	6.969	1.38546		48.708	5.45203	2.11945		400.967	2.92572	1.69329
11.1318	4.66438	1.41048		4.5931	6.95888	1.31216		48.713	4.91062	2.02295		400.971	8.15485	1.89587
11.132	4.56386	1.2816		4.5933	7.1064	1.42058		48.717	4.8399	1.96181		400.975	12.8676	2.10675
11.1321	4.65356	1.42487		4.5935	7.06656	1.15346		48.721	4.53661	1.88622		400.98	11.8329	2.26603
11.1323	4.71119	1.3441		4.59367	7.17515	1.30887		48.726	4.18977	1.89243		400.985	6.25121	2.11136
11.1325	4.61077	1.23062		4.59385	7.24996	1.46224		48.731	3.90072	1.89008		400.989	2.07785	1.84831
11.1327	4.71323	1.46623		4.59403	7.41869	1.1614		48.735	3.79638	2.10672		400.994	0.913599	1.86943
11.1329	4.63096	1.43969		4.59423	7.55884	1.34094		48.74	3.68332	1.86033		400.999	2.15461	1.88322
11.1331	4.6377	1.47764		4.59442	7.74333	1.38589		48.744	3.4075	1.72766		401.004	6.67588	1.80342
11.1333	4.64546	1.52287		4.59462	7.63319	1.3555		48.749	3.29468	1.8742		401.008	11.9787	2.08519
11.1335	4.63905	1.35848		4.59477	7.80682	1.40099		48.754	3.1566	1.6692		401.012	12.6175	2.0971
11.1336	4.62456	1.46062		4.59498	7.90423	1.48298		48.758	3.01837	1.67558		401.017	7.81921	2.40061
11.1338	4.66844	1.45997		4.59517	7.89175	1.52299		48.763	3.0283	1.49066		401.021	2.80109	2.22442
11.134	4.61716	1.39342		4.59535	7.99139	1.44217		48.768	2.93381	1.67852		401.026	1.10926	1.95485
11.1342	4.66438	1.46994		4.59555	8.24941	1.51595		48.773	2.83395	1.62746		401.031	1.60663	1.65979
11.1344	4.73503	1.33012		4.5957	8.51827	1.43044		48.777	2.84307	1.61745		401.035	5.26345	1.71429
11.1346	4.65221	1.44563		4.5959	8.52393	1.6271		48.781	2.90387	1.37122		401.04	11.1205	1.90772
11.1348	4.78601	1.3957		4.59608	8.78103	1.63266		48.786	2.91644	1.43808		401.044	13.3778	2.27917
11.1349	4.70609	1.39173		4.5963	8.77239	1.599		48.79	2.99638	1.46777		401.05	9.22813	2.24073
11.1351	4.6654	1.63942		4.59645	8.79025	1.57861		48.796	3.1131	1.50807		401.054	3.71665	2.00771
11.1353	4.71323	1.54245		4.59665	8.87001	1.54294		48.8	3.09785	1.45597		401.058	1.19183	1.88528
11.1355	4.72753	1.35005		4.59682	8.76779	1.81917		48.805	3.20693	1.45685		401.063	1.24377	1.66223
11.1357	4.73981	1.38641		4.597	9.17123	1.72454		48.809	3.40129	1.49423		401.067	4.01583	1.7884
11.1359	4.76853	1.41781		4.5972	9.28975	1.71603		48.814	3.55995	1.63081		401.072	9.69675	1.8986
11.1361	4.67149	1.5269		4.59738	9.14646	1.62473		48.818	3.71365	1.53133		401.076	13.4437	2.37295
11.1362	4.81523	1.44311		4.59757	9.54384	1.79206		48.823	4.00777	1.4405		401.082	10.9437	2.2723
11.1364	4.77264	1.46488		4.59773	9.54988	1.71455		48.827	4.05634	1.49215		401.086	4.51436	2.20616
11.1366	4.68301	1.44967		4.59792	9.54927	1.90582		48.832	4.3837	1.70776		401.091	1.48953	1.90048
11.1368	4.84489	1.60463		4.59813	9.82451	1.73681		48.836	4.69523	1.48146		401.095	1.041	1.76293
11.137	4.74732	1.56239		4.59828	9.92856	2.00423		48.841	4.78255	1.61527		401.1	2.92451	1.82373
11.1372	4.80112	1.62432		4.59848	9.91189	1.87905		48.846	5.2452	1.55331		401.104	8.45262	1.7586
11.1374	4.8025	1.43855		4.59867	9.87799	1.82502		48.85	5.40441	1.63603		401.109	12.3894	2.19327
11.1375	4.79803	1.41899		4.59887	10.1911	2.03868		48.855	5.9602	1.62657		401.114	11.8184	2.35618
11.1377	4.89617	1.37638		4.59907	10.156	1.99872		48.859	6.17763	1.65949		401.118	6.42822	2.20778
11.1379	4.82866	1.54608		4.59923	10.1685	2.02715		48.864	6.48625	1.66602		401.123	1.93972	2.10207
11.1381	4.67115	1.51958		4.59942	10.4238	2.00236		48.869	6.95635	1.58908		401.127	0.868543	1.71675
11.1383	4.7463	1.44811		4.5996	10.434	2.14845		48.873	7.34377	1.75429		401.132	2.16354	1.87942
11.1385	4.85215	1.50332		4.5998	10.5864	1.9179		48.878	7.62643	2.06293		401.136	6.68026	1.72567
11.1387	4.78155	1.48596		4.6	11.0269	2.09283		48.882	7.93431	1.78384		401.141	12.4534	2.07027
11.1388	4.85768	1.46814		4.60015	10.7498	2.20021		48.888	8.3058	1.80407		401.146	12.8685	2.22408
11.139	4.71902	1.45335		4.60035	10.8501	2.16119		48.892	8.84326	2.07308		401.15	7.4992	2.2753
11.1392	4.86079	1.51704		4.60055	10.9883	2.26205		48.896	8.9342	1.95747		401.155	2.76032	2.18235
11.1394	4.98629	1.52261		4.60075	11.1117	2.14589		48.901	9.18987	2.12523		401.16	0.905061	1.74737
11.1396	4.83694	1.49309		4.6009	11.2001	2.11361		48.906	9.70016	2.09563		401.164	1.64004	1.73881
11.1398	4.79356	1.38479		4.6011	11.212	2.22715		48.91	9.89721	2.07322		401.169	5.35024	1.66364
11.14	4.86564	1.59347		4.60132	11.4563	2.08531		48.914	10.2182	2.26323		401.174	10.5667	2.07907
11.1402	4.84489	1.57897		4.60147	11.7158	2.19726		48.92	10.4402	2.28776		401.178	13.0662	2.25153
11.1403	5.02958	1.60153		4.60165	11.6758	2.35738		48.924	10.7138	2.32686		401.182	9.23858	2.36404
11.1405	4.84109	1.46412		4.60183	11.6663	2.28322		48.928	10.8353	2.47177		401.187	3.64163	2.15909
11.1407	4.90486	1.64131		4.60202	11.8226	2.34906		48.933	10.8771	2.43326		401.192	1.21613	1.86244
11.1409	4.8993	1.56589		4.6022	11.9553	2.32097		48.938	10.8786	2.51678		401.197	1.28165	1.84357
11.141	4.89478	1.49686		4.6024	11.9142	2.44399		48.942	11.0111	2.50453		401.201	3.94	1.51714
11.1413	4.99016	1.40403		4.60255	12.0171	2.21228		48.947	10.909	2.50608		401.205	9.7374	1.91329
11.1415	4.82315	1.58498		4.60277	12.0992	2.36459		48.951	10.8686	2.53214		401.21	13.2592	2.10434
11.1416	4.93518	1.6297		4.60297	12.362	2.51286		48.956	10.8253	2.6213		401.215	10.6432	2.16595
11.1418	4.93623	1.6132		4.60312	12.1345	2.37126		48.961	10.663	2.67184		401.22	4.76906	2.09081
11.142	5.00035	1.5791		4.60332	12.2859	2.61025		48.965	10.4509	2.60138		401.224	1.5208	1.94038
11.1422	4.94461	1.39846		4.6035	12.638	2.50086		48.97	10.3151	2.60246		401.229	1.08658	1.70655
11.1424	5.16035	1.55842		4.6037	12.4609	2.39597		48.975	10.2702	2.55245		401.233	3.03184	1.70832
11.1425	4.94741	1.30283		4.60387	12.3844	2.71625		48.979	9.94352	2.43205		401.238	8.20023	1.71609
11.1428	5.02147	1.47512		4.60407	12.9475	2.61708		48.983	9.65776	2.56464		401.242	13.262	2.19717
11.1429	4.94671	1.57849		4.60425	12.7046	2.74763		48.988	9.37954	2.5266		401.247	11.3355	2.25126
11.1431	5.10113	1.62605		4.60445	12.8486	2.55873		48.993	9.28238	2.70819		401.252	6.20662	2.4879
11.1433	4.93762	1.61957		4.60463	12.5665	2.64883		48.997	8.61672	2.51293		401.257	2.14845	2.00839
11.1435	4.96876	1.7114		4.60478	12.6748	2.64244		49.003	8.35795	2.46525		401.261	1.02207	1.76156
11.1437	5.04229	1.57919		4.605	13.0425	2.6516		49.007	7.97594	2.383		401.266	2.36082	1.68831
11.1438	5.07131	1.54297		4.60517	12.8651	2.69514		49.011	7.58221	2.49019		401.27	6.98296	1.73651
11.144	5.09864	1.78715		4.60537	13.0613	2.71771		49.016	7.21711	2.30893		401.274	12.1115	2.0749
11.1442	5.05856	1.619		4.60557	12.9038	2.72551		49.021	6.93592	2.14532		401.279	13.059	2.2221
11.1444	4.89339	1.51336		4.60572	13.0801	2.56268		49.025	6.62386	2.08052		401.284	7.69844	2.3911
11.1446	4.89895	1.56842		4.60592	13.0577	2.65057		49.03	6.13479	1.96475		401.288	2.66473	1.95272
11.1448	5.03241	1.57113		4.60612	13.2498	2.67274		49.034	5.84456	2.12599		401.293	0.90157	1.90356
11.1449	4.92297	1.80416		4.60628	13.4743	2.64664		49.039	5.67367	2.13536		401.298	1.77884	1.58989
11.1452	5.14855	1.59068		4.60648	13.478	2.72193		49.043	5.20909	2.00471		401.302	5.65802	1.61554
11.1453	5.06422	1.58297		4.60663	13.13	2.83159		49.048	4.80476	2.04661		401.307	10.9118	1.97751
11.1455	5.04653	1.57584		4.60683	13.1474	2.74651		49.053	4.62749	2.12967		401.311	13.0518	2.14643
11.1457	5.08621	1.43057		4.60702	12.9734	2.75866		49.057	4.26441	2.01114		401.316	8.893	2.14047
11.1459	5.15749	1.64298		4.60722	13.439	2.63154		49.062	4.09807	1.95727		401.32	3.77633	2.07097
11.1461	5.17826	1.44165		4.6074	13.3592	2.68561		49.067	3.90463	2.00049		401.325	1.20142	1.79483
11.1463	5.165	1.68238		4.60757	13.2738	2.73531		49.071	3.87678	2.0496		401.33	1.3188	1.75888
11.1464	5.05573	1.63872		4.60777	13.4736	2.88508		49.075	3.47227	1.74478		401.335	4.08329	1.62083
11.1466	5.19118	1.63832		4.60797	13.5243	2.80566		49.08	3.38502	1.58093		401.339	9.99415	1.90975
11.1468	5.22608	1.61648		4.60813	13.2702	2.65299		49.085	3.20518	1.69186		401.343	13.1367	2.16174
11.147	5.10504	1.83848		4.60833	13.5339	2.70121		49.089	3.20443	1.62918		401.348	10.4267	2.28332
11.1472	5.06493	1.90278		4.60852	13.4493	2.84786		49.094	3.07604	1.63853		401.353	4.90265	2.1793
11.1474	5.23077	1.52363		4.60868	13.4728	2.73739		49.099	2.97616	1.65765		401.357	1.32997	1.88685
11.1476	5.05679	1.53365		4.60888	13.4816	2.84281		49.103	2.86255	1.53873		401.362	1.0031	1.70785
11.1477	5.24051	1.49342		4.60908	13.3073	2.76981		49.108	2.88754	1.53602		401.367	3.13744	1.70459
11.1479	5.10504	1.68481		4.60925	13.5567	2.79505		49.113	2.87409	1.40469		401.371	8.32591	2.00176
11.1481	5.22716	1.56586		4.60943	13.3103	2.84399		49.117	2.87291	1.61338		401.376	12.9815	1.97529
11.1483	5.15284	1.64609		4.60963	13.4523	2.66634		49.121	2.94527	1.47568		401.38	11.7451	2.32945
11.1485	5.12071	1.69153		4.60982	13.1873	2.76697		49.127	2.99493	1.40558		401.385	6.0727	2.18254
11.1487	5.13533	1.71744		4.60998	13.0563	2.77632		49.131	3.17499	1.50237		401.389	2.10418	1.92344
11.1489	5.24484	1.65018		4.61018	13.3577	2.67432		49.136	3.12962	1.51314		401.394	0.968406	1.77077
11.149	5.23365	1.60942		4.61038	13.2439	2.62879		49.141	3.29138	1.56396		401.399	2.36514	1.64776
11.1492	5.26147	1.77973		4.61055	13.062	2.64035		49.145	3.50925	1.55443		401.403	6.83957	1.69441
11.1494	5.24304	1.81202		4.61075	13.1619	2.93552		49.15	3.62068	1.62037		401.408	12.1653	1.99675
11.1496	5.26618	1.59523		4.6109	13.1293	2.67123		49.154	3.78458	1.60929		401.412	12.6184	2.2068
11.1498	5.27668	1.77014		4.61112	13.2847	2.69724		49.159	4.00155	1.53341		401.417	7.63238	2.26375
11.15	5.21383	1.46103		4.61132	13.276	2.69001		49.163	4.33417	1.51815		401.421	2.68817	2.10533
11.1502	5.15677	1.80455		4.61147	13.1466	2.45101		49.167	4.5	1.38523		401.426	1.08658	1.92776
11.1503	5.28466	1.84379		4.61167	13.0664	2.87861		49.172	4.69338	1.5424		401.431	1.72072	1.68858
11.1505	5.23979	1.66645		4.61187	12.8944	2.57488		49.177	5.11228	1.48416		401.435	5.29763	1.704
11.1507	5.30935	1.60456		4.61205	12.9138	2.7089		49.182	5.37769	1.63308		401.44	10.9872	1.85319
11.1509	5.28175	1.60696		4.6122	12.9813	2.71026		49.186	5.651	1.64729		401.445	13.5752	2.2275
11.1511	5.26907	1.62679		4.61242	12.825	2.6724		49.191	6.01405	1.49815		401.45	9.11592	2.25401
11.1513	5.3199	1.74464		4.61262	12.768	2.68102		49.195	6.43078	1.6824		401.454	3.79203	1.98314
11.1515	5.32755	1.50378		4.61277	12.4237	2.57411		49.2	6.83087	1.60486		401.459	1.21359	1.88465
11.1516	5.29228	1.51306		4.61295	12.8279	2.70733		49.204	6.98918	1.74623		401.463	1.24532	1.55553
11.1518	5.29445	1.59104		4.61315	12.5334	2.63419		49.209	7.50023	1.63833		401.468	4.23912	1.63413
11.152	5.31772	1.84771		4.61335	12.5277	2.77211		49.214	7.86754	1.91657		401.472	9.58298	1.72651
11.1522	5.25858	1.75683		4.61352	12.3243	2.55665		49.218	8.18173	1.79795		401.477	13.4034	2.15159
11.1524	5.33557	1.61267		4.6137	12.4841	2.70965		49.223	8.44557	1.93441		401.481	10.4978	2.30279
11.1526	5.43712	1.66571		4.6139	12.3641	2.79433		49.228	8.91197	2.02401		401.486	4.80987	2.04805
11.1528	5.3498	1.56927		4.6141	12.3333	2.6354		49.232	9.12894	1.94353		401.491	1.35165	1.89261
11.1529	5.32974	1.6838		4.61425	12.1802	2.51002		49.236	9.58395	1.88745		401.495	1.10902	1.70308
11.1531	5.32027	1.61437		4.61447	12.0606	2.67084		49.242	9.82845	2.14316		401.5	3.29966	1.65349
11.1533	5.3963	1.77129		4.61463	12.1123	2.3952		49.246	10.0999	2.20532		401.505	8.25697	1.89289
11.1535	5.46924	1.68261		4.61482	11.794	2.45639		49.25	10.2726	2.40742		401.509	13.3038	2.08527
11.1537	5.27777	1.69797		4.61502	12.0103	2.45401		49.255	10.304	2.22665		401.514	11.6415	2.00815
11.1539	5.27161	1.78614		4.61518	11.7063	2.42669		49.26	10.7148	2.2991		401.518	6.02762	2.37236
11.154	5.46037	1.82082		4.61537	11.615	2.66026		49.264	10.8253	2.15415		401.523	1.98839	2.00198
11.1543	5.40915	1.81931		4.61557	11.5509	2.58876		49.269	10.6359	2.34136		401.527	0.988184	1.72592
11.1544	5.38383	1.84645		4.61573	11.5988	2.38433		49.273	11.1375	2.4398		401.532	2.26932	1.55022
11.1546	5.29918	1.66388		4.61593	11.4061	2.38822		49.279	10.936	2.56104		401.537	6.87194	1.6411
11.1548	5.27813	1.72841		4.61613	11.1413	2.41988		49.283	10.963	2.51968		401.541	12.3115	2.00785
11.155	5.31845	1.84782		4.61628	11.2047	2.40361		49.287	11.0186	2.54035		401.546	12.9869	2.40323
11.1552	5.44376	1.57085		4.61647	11.2391	2.70194		49.291	10.9865	2.40701		401.55	7.60081	2.20514
11.1554	5.43123	1.92405		4.61667	11.2239	2.20523		49.297	10.7059	2.65991		401.555	2.5777	2.15986
11.1555	5.45224	1.6368		4.61688	11.1393	2.46569		49.301	10.3132	2.48078		401.56	0.998495	1.84413
11.1557	5.3996	1.69695		4.61703	10.9061	2.47976		49.306	10.2774	2.53582		401.564	1.73998	1.7571
11.1559	5.42865	1.86651		4.61723	10.7666	2.2709		49.311	9.98853	2.67586		401.569	5.56177	1.54562
11.1561	5.44523	1.76071		4.61743	10.6898	2.43633		49.315	9.7698	2.61318		401.574	11.263	1.91233
11.1563	5.48034	1.56186		4.6176	10.655	2.34805		49.319	9.38183	2.61268		401.578	12.9303	2.28908
11.1565	5.44597	1.76906		4.61778	10.612	2.40714		49.324	9.30559	2.55397		401.583	9.31335	2.32633
11.1567	5.50962	1.74532		4.61797	10.2778	2.37381		49.328	8.76693	2.58196		401.587	3.51795	2.17451
11.1569	5.487	1.64333		4.61817	10.1616	2.28737		49.333	8.48785	2.47883		401.592	1.20521	2.06417
11.157	5.59914	1.77908		4.61837	10.2011	2.26048		49.338	8.0814	2.4438		401.597	1.40569	1.91434
11.1572	5.42165	1.69077		4.61852	10.1742	2.24637		49.343	7.60126	2.55407		401.601	4.30607	1.73081
11.1574	5.53342	1.80996		4.61872	10.078	2.36674		49.347	7.36367	2.35278		401.605	10.0808	1.87628
11.1576	5.60289	1.92248		4.6189	9.90572	2.33922		49.351	7.19232	2.40831		401.61	13.4933	2.27604
11.1577	5.49034	1.7408		4.61907	9.85523	2.24616		49.356	6.74869	2.32142		401.614	10.3242	2.19166
11.158	5.57706	1.85273		4.61927	9.65106	2.31719		49.36	6.5405	2.24299		401.619	4.59536	2.09155
11.1581	5.4959	1.74492		4.61947	9.61221	2.30032		49.365	5.94113	2.15642		401.624	1.53197	1.96511
11.1583	5.49515	1.78545		4.61967	9.5197	2.30969		49.37	5.67126	2.0725		401.629	0.989098	1.85918
11.1585	5.63592	1.93762		4.61982	9.58858	2.21854		49.375	5.3036	2.0193		401.633	3.07674	1.74864
11.1587	5.60026	1.7572		4.62	9.19191	1.97309		49.379	5.13793	2.23531		401.638	8.73376	1.81245
11.1589	5.48367	1.75708		4.62022	9.16002	2.07917		49.384	4.77724	1.98716		401.643	12.8783	2.21229
11.1591	5.56212	1.71754		4.62038	8.97056	2.15062		49.389	4.45874	1.9453		401.647	11.7196	2.30992
11.1593	5.57108	1.94835		4.62058	8.86595	2.07588		49.393	4.2451	1.79467		401.652	6.06854	2.33259
11.1594	5.5595	1.87611		4.62078	8.7989	2.12848		49.397	4.10466	2.0261		401.656	1.95338	2.06532
11.1596	5.63781	1.59634		4.62095	8.9834	2.06555		49.402	3.74902	1.83722		401.661	0.937235	1.78285
11.1598	5.51631	1.80805		4.62113	8.70116	2.07879		49.407	3.5573	1.79879		401.665	2.25209	1.83853
11.16	5.57519	1.68221		4.62133	8.7046	2.02652		49.411	3.33879	1.81509		401.67	7.05494	1.78365
11.1602	5.5666	1.6687		4.6215	8.50807	1.85466		49.416	3.2863	1.81113		401.674	12.5512	2.16872
11.1604	5.59315	1.79559		4.6217	8.21884	1.99446		49.421	3.16752	1.82314		401.68	12.7498	2.32225
11.1606	5.64533	1.75622		4.62185	8.28393	1.89771		49.425	3.04068	1.78188		401.684	7.47191	2.12504
11.1607	5.69552	1.73654		4.62203	8.15791	1.74953		49.43	3.0453	1.76405		401.689	2.78694	2.05869
11.1609	5.67058	1.83257		4.62225	7.90423	1.7866		49.434	2.91003	1.61531		401.693	0.989556	1.82566
11.1611	5.60476	1.69348		4.62243	7.80736	1.89902		49.439	3.00145	1.73603		401.698	1.83229	1.67238
11.1613	5.57668	1.95882		4.62262	7.88958	1.83819		49.443	2.9362	1.59389		401.703	5.64144	1.6727
11.1615	5.70687	1.77143		4.62282	7.74978	1.71807		49.448	2.96489	1.58124		401.707	11.3038	2.04229
11.1616	5.74405	1.7007		4.62297	7.6935	1.84364		49.453	2.89038	1.35414		401.711	13.4327	2.24661
11.1618	5.69779	1.97171		4.62315	7.57632	1.66488		49.458	2.94455	1.53877		401.716	8.94643	2.44395
11.1621	5.59839	1.73265		4.62337	7.46594	1.68094		49.462	3.04846	1.5484		401.721	3.5344	1.99156
11.1622	5.80428	1.9894		4.62355	7.33822	1.72076		49.467	3.08289	1.55287		401.725	1.1509	1.91951
11.1624	5.60026	1.75006		4.62373	7.11101	1.6735		49.472	3.24611	1.48558		401.73	1.37704	1.7112
11.1626	5.72696	1.9458		4.6239	7.06503	1.72499		49.476	3.30511	1.40288		401.734	4.39306	1.73861
11.1628	5.61752	1.70621		4.6241	6.85113	1.44198		49.481	3.63621	1.49917		401.739	9.85759	1.84799
11.163	5.58529	2.00007		4.6243	6.8903	1.6982		49.485	3.75912	1.51956		401.744	13.3029	2.1389
11.1631	5.67889	1.75365		4.62447	6.70363	1.44054		49.49	3.94745	1.49576		401.748	10.2183	2.33222
11.1634	5.59464	1.89604		4.62465	6.63498	1.59117		49.494	4.08146	1.41846		401.753	4.86247	2.16866
11.1635	5.70914	1.88865		4.62485	6.58045	1.44572		49.499	4.43445	1.44834		401.757	1.49095	1.98356
11.1637	5.71255	1.81414		4.62505	6.4867	1.45914		49.503	4.49668	1.57831		401.762	1.02953	1.76749
11.1639	5.59539	1.74448		4.6252	6.53397	1.5342		49.508	4.84273	1.54863		401.767	3.16929	1.62077
11.1641	5.75394	1.79402		4.6254	6.37732	1.61301		49.512	5.25737	1.46156		401.771	8.48891	1.7077
11.1643	5.68984	1.75763		4.6256	6.23228	1.67848		49.517	5.56801	1.51668		401.776	13.3102	1.97262
11.1644	5.92852	1.99077		4.62575	6.24846	1.4916		49.522	5.93619	1.72534		401.78	11.5975	2.47437
11.1646	5.81079	1.69633		4.62597	6.07924	1.60527		49.526	6.15529	1.55308		401.785	5.69757	2.14386
11.1648	5.79206	1.71215		4.62617	5.94452	1.47747		49.531	6.5569	1.55093		401.789	2.00123	1.95548
11.165	5.77489	1.64647		4.62632	5.8229	1.41286		49.535	6.82438	1.6471		401.794	0.975884	1.55795
11.1652	5.68682	1.86399		4.62652	5.80871	1.38962		49.541	7.26129	1.89075		401.798	2.35183	1.6139
11.1654	5.89298	1.86511		4.62673	5.80048	1.42618		49.545	7.59558	1.90971		401.803	6.76754	1.79475
11.1655	5.89607	1.7774		4.6269	5.7476	1.33395		49.55	8.11126	2.03812		401.808	12.24	2.14862
11.1657	5.78786	1.94163		4.6271	5.58206	1.38027		49.554	8.34468	1.82191		401.812	12.5998	2.40548
11.1659	5.85795	1.70863		4.62727	5.53118	1.32382		49.559	8.50557	1.95066		401.817	7.39568	2.15171
11.1661	5.86718	1.74501		4.62747	5.38491	1.37113		49.563	9.07857	1.9521		401.822	2.57506	2.12758
11.1663	5.85142	1.98506		4.62762	5.49696	1.25873		49.568	9.51461	2.07255		401.827	1.03514	1.85307
11.1665	5.8641	1.93988		4.6278	5.2711	1.34885		49.572	9.77027	2.1898		401.831	1.75689	1.79964
11.1667	5.91112	1.77586		4.628	5.16163	1.18489		49.577	9.81248	2.1144		401.836	5.83107	1.66889
11.1668	5.77489	1.91166		4.6282	5.23951	1.17968		49.582	10.1511	2.2846		401.84	11.2722	1.99942
11.167	5.80581	1.94472		4.6284	5.20372	1.11576		49.586	10.2182	2.09465		401.845	12.9707	2.22947
11.1672	5.81461	1.85936		4.62855	5.16035	1.29778		49.591	10.5599	2.18045		401.849	8.85869	2.25833
11.1674	5.89452	1.73802		4.62875	4.90181	1.22885		49.595	10.6423	2.34605		401.854	3.40526	2.0335
11.1676	5.82304	2.03246		4.62892	4.80777	1.26682		49.6	10.8427	2.3503		401.859	1.1268	1.89584
11.1678	5.74215	1.94682		4.62912	4.84328	1.02777		49.604	10.89	2.61101		401.863	1.3127	1.70976
11.168	5.75394	1.93591		4.62932	4.91765	1.10411		49.609	10.9815	2.34535		401.868	4.46633	1.71771
11.1681	5.88065	1.98974		4.62948	4.85902	0.98098		49.614	10.964	2.67609		401.873	10.1145	1.91799
11.1684	5.9173	1.95299		4.62967	4.68706	1.17236		49.618	10.9115	2.45943		401.877	13.4272	2.33028
11.1685	5.77374	1.9145		4.62988	4.52767	1.03653		49.623	10.9205	2.41185		401.882	10.5989	2.23818
11.1687	5.99489	1.89074		4.63005	4.4764	1.05847		49.627	10.4393	2.54202		401.886	4.71441	2.06446
11.1689	5.84835	1.90351		4.63025	4.57204	1.00759		49.632	10.5652	2.53277		401.891	1.41862	1.88545
11.1691	6.06285	1.76628		4.63042	4.43214	0.872219		49.637	10.291	2.61504		401.895	1.10684	1.54327
11.1693	5.80314	1.86103		4.6306	4.34085	0.848348		49.641	10.0146	2.61136		401.9	3.19624	1.61922
11.1694	5.8818	1.91699		4.6308	4.43254	0.932033		49.646	9.84773	2.66861		401.905	8.41712	1.72117
11.1696	5.90957	1.98425		4.631	4.26718	1.04043		49.651	9.48327	2.54584		401.91	12.9447	2.14276
11.1698	5.88951	1.91302		4.63117	4.19496	0.97582		49.655	9.37451	2.5091		401.914	11.7493	2.33112
11.17	6.05267	2.01286		4.63135	4.14959	1.02131		49.659	9.05928	2.52531		401.919	5.79565	2.17539
11.1702	5.92929	1.8818		4.63155	4.07659	0.93442		49.665	8.68135	2.48006		401.923	1.91353	1.92622
11.1704	6.03155	2.10197		4.6317	4.0977	0.77326		49.669	8.2258	2.53084		401.927	0.993218	1.8048
11.1706	5.82725	1.99103		4.63192	4.05517	1.04475		49.674	7.88949	2.33311		401.933	2.43882	1.70737
11.1707	6.02491	1.96236		4.63207	4.08337	0.855162		49.678	7.66591	2.47901		401.937	7.06719	1.72454
11.1709	6.11233	1.93142		4.63227	3.99722	0.810779		49.683	7.12528	2.54283		401.942	12.4913	2.07344
11.1711	6.02647	2.13508		4.63247	4.00802	0.837199		49.687	6.83774	2.23542		401.946	12.6007	2.41133
11.1713	5.93006	1.90951		4.63267	3.93714	0.930336		49.692	6.598	2.103		401.951	7.0022	2.09898
11.1715	6.10643	1.84685		4.63285	3.94194	0.711911		49.696	6.03361	2.33619		401.955	2.46083	1.85512
11.1717	6.04171	2.00041		4.63302	3.86438	0.65484		49.701	5.7728	2.24393		401.96	1.10079	1.70092
11.1719	6.03937	1.98742		4.63322	3.74908	0.695776		49.706	5.60549	2.19534		401.964	1.77915	1.57422
11.1721	6.14229	2.01904		4.63342	3.85781	0.876296		49.711	5.1542	2.10597		401.969	5.6363	1.73829
11.1722	6.09385	1.96247		4.63357	3.76997	0.830094		49.715	4.99023	2.11653		401.974	11.4166	1.90106
11.1724	6.04171	2.02857		4.63377	3.76168	0.893296		49.719	4.637	1.98772		401.978	12.8783	2.27286
11.1726	6.04093	1.9388		4.63395	3.76348	1.02211		49.724	4.41232	2.01972		401.983	8.92665	2.24537
11.1728	5.87064	2.02544		4.63415	3.67256	0.842624		49.729	4.23254	1.90194		401.987	3.59072	1.9458
11.173	6.15137	1.96904		4.63432	3.60147	0.85235		49.734	3.7553	1.96934		401.992	1.24146	1.76715
11.1731	6.07853	2.25864		4.63448	3.63533	0.756654		49.738	3.67711	1.89244		401.997	1.34682	1.65717
11.1734	6.21556	1.89657		4.6347	3.658	0.622747		49.743	3.53666	1.82881		402.001	4.25974	1.74732
11.1735	6.19968	2.09676		4.63488	3.71751	0.747522		49.747	3.38838	1.94067		402.006	10.0386	1.90188
11.1737	6.13401	2.02778		4.63508	3.56778	0.914822		49.751	3.14148	1.79926		402.011	13.1503	2.02128
11.1739	6.01164	2.02167		4.63523	3.61979	0.679558		49.756	3.03558	1.78102		402.015	10.1349	2.41913
11.1741	6.32618	1.87825		4.63543	3.56533	0.719098		49.761	3.02587	1.72567		402.02	4.58104	2.18113
11.1743	6.16205	1.93005		4.63563	3.6212	0.843294		49.766	3.01812	1.73328		402.024	1.39912	1.90635
11.1745	6.00696	1.88889		4.6358	3.58812	0.888422		49.77	2.91169	1.76315		402.029	1.11048	1.68798
11.1746	5.99878	1.94457		4.636	3.63392	0.815033		49.775	2.87763	1.44925		402.033	3.30739	1.70779
11.1748	6.11548	1.9835		4.63617	3.66723	0.819073		49.779	2.9281	1.64899		402.038	8.7765	1.78341
11.175	6.12021	1.98295		4.63637	3.60042	0.718561		49.784	2.93453	1.4439		402.043	13.096	2.12875
11.1752	6.11706	1.97001		4.63655	3.5545	0.59744		49.788	2.92929	1.60157		402.047	11.3514	2.14201
11.1754	6.23744	1.95036		4.63673	3.69643	0.521024		49.793	3.04895	1.45525		402.052	5.77192	2.20412
11.1756	6.18659	1.85286		4.6369	3.52766	0.749451		49.798	3.02054	1.62024		402.057	1.8427	1.9259
11.1758	6.22629	2.01756		4.6371	3.49642	0.74994		49.803	3.16082	1.56126		402.061	0.958257	1.7511
11.176	6.23545	1.90001		4.6373	3.60182	0.542965		49.807	3.25645	1.63842		402.066	2.50813	1.61771
11.1761	6.22271	2.02812		4.63748	3.58461	0.579909		49.811	3.48745	1.40145		402.07	7.28244	1.62114
11.1763	6.32618	1.91163		4.63765	3.62614	0.730278		49.816	3.66848	1.53912		402.075	12.1757	2.02433
11.1765	6.1755	1.98329		4.63783	3.64701	0.572682		49.821	3.78814	1.45988		402.079	12.4253	2.11961
11.1767	6.21437	1.89611		4.63803	3.74513	0.797259		49.825	4.04837	1.46858		402.084	7.03948	2.29871
11.1769	6.23505	2.01431		4.63823	3.59725	0.705602		49.83	4.34305	1.48273		402.089	2.53009	1.89974
11.177	6.18659	1.99854		4.6384	3.72073	0.518685		49.834	4.52752	1.49292		402.093	1.041	1.83047
11.1772	6.21874	2.04849		4.6386	3.66936	0.585904		49.839	4.73459	1.53213		402.097	1.95142	1.72442
11.1774	6.24062	1.97433		4.63878	3.70857	0.707302		49.844	4.90872	1.66318		402.102	5.73151	1.63275
11.1776	6.30053	1.98265		4.63895	3.74549	0.60621		49.849	5.25606	1.6785		402.107	11.3397	1.97317
11.1778	6.14427	1.99373		4.63915	3.71036	0.55804		49.853	5.68192	1.60709		402.112	13.1349	2.19622
11.178	6.26016	1.98205		4.63932	3.83047	0.800565		49.857	6.05035	1.68642		402.116	8.69112	2.19724
11.1782	6.23067	2.16725		4.63952	3.73938	0.677645		49.862	6.31918	1.80187		402.121	3.36697	1.89382
11.1784	6.31776	2.25662		4.6397	3.94046	0.745019		49.866	6.7783	1.82566		402.125	1.05442	1.81497
11.1786	6.3322	1.9556		4.63992	3.81266	0.662333		49.871	7.10613	1.79392		402.13	1.53829	1.65988
11.1787	6.21238	1.88433		4.64007	3.93418	0.51398		49.876	7.58464	2.05884		402.134	4.40105	1.74701
11.1789	6.29212	1.95877		4.64028	3.97639	0.606433		49.88	7.77067	1.91114		402.139	10.1317	1.91866
11.1791	6.44399	2.15714		4.64047	4.02034	0.790812		49.885	8.12558	2.0538		402.144	13.75	2.17181
11.1793	6.25218	2.0832		4.64062	4.1572	0.7246		49.89	8.51379	1.85626		402.148	9.98792	2.17646
11.1795	6.39623	2.10983		4.64082	4.14997	0.735016		49.894	8.86141	2.02635		402.153	4.45676	2.12432
11.1796	6.24899	1.89591		4.64098	4.02109	0.812906		49.899	9.23198	2.12808		402.157	1.30451	1.88435
11.1798	6.42332	2.13575		4.64118	4.06907	0.593879		49.903	9.60388	2.33077		402.162	1.0727	1.73695
11.18	6.37082	1.92079		4.64138	4.1382	0.774303		49.908	9.80966	2.14367		402.167	3.18864	1.58868
11.1802	6.40391	2.03866		4.64155	4.34007	0.650129		49.913	10.008	2.15712		402.171	8.85578	1.71021
11.1804	6.32418	2.08092		4.64173	4.21103	0.629481		49.917	10.3214	2.18683		402.176	13.0121	1.95288
11.1806	6.29532	2.10878		4.64193	4.30199	0.57885		49.922	10.3669	2.26111		402.18	11.1817	2.27715
11.1807	6.43426	1.96257		4.6421	4.29269	0.861109		49.926	10.8194	2.34465		402.186	5.64658	1.94141
11.181	6.27932	2.08164		4.6423	4.44476	0.643136		49.931	11.0036	2.27887		402.19	1.75565	1.90363
11.1811	6.34225	1.95875		4.6425	4.39166	0.785611		49.935	10.8586	2.44798		402.194	0.987042	1.62167
11.1813	6.32498	2.00445		4.64267	4.52129	0.808774		49.941	10.7806	2.43597		402.199	2.5574	1.61849
11.1815	6.44115	2.16778		4.64285	4.56844	0.837647		49.945	10.8831	2.59261		402.204	7.26999	1.78274
11.1817	6.31214	2.10017		4.64305	4.53006	0.670615		49.949	10.8059	2.54111		402.208	12.3727	1.96735
11.1819	6.37848	2.09917		4.64322	4.6098	0.945599		49.954	10.903	2.636		402.213	12.8694	2.25564
11.1821	6.42818	2.03005		4.64343	4.64653	0.783768		49.959	10.8243	2.39743		402.217	7.12278	2.11108
11.1823	6.41402	2.07298		4.6436	4.81849	0.858633		49.964	10.5981	2.45483		402.222	2.4693	2.08
11.1824	6.3531	2.11286		4.6438	4.87894	0.774551		49.968	10.5373	2.63954		402.227	1.01882	1.77251
11.1826	6.38413	2.04968		4.64395	5.0793	0.77827		49.972	10.1453	2.55527		402.231	1.86456	1.71669
11.1828	6.47079	2.31252		4.64415	4.8251	0.784424		49.977	10.2254	2.63724		402.235	5.74362	1.53321
11.183	6.43021	2.03208		4.64435	5.08227	0.963255		49.982	9.69736	2.51737		402.241	11.4493	1.8716
11.1832	6.55156	2.08258		4.64455	5.12784	0.839908		49.987	9.38275	2.75255		402.245	13.2665	2.23358
11.1834	6.4128	2.10003		4.6447	5.21923	0.906682		49.991	9.04941	2.46453		402.25	8.81282	2.29412
11.1836	6.55606	1.98949		4.64488	5.18051	0.928325		49.995	8.7489	2.50347		402.254	3.18148	1.95166
11.1837	6.50335	2.03933		4.64508	5.23303	0.854893		50	8.60626	2.39267		402.259	1.13194	1.71401
11.1839	6.43993	2.00564		4.64525	5.28499	0.801873		50.005	8.16778	2.53636		402.264	1.37623	1.64019
11.1841	6.56508	2.14589		4.64547	5.48543	0.751129		50.01	7.73375	2.4785		402.268	4.49967	1.73567
11.1843	6.58189	2.05106		4.64565	5.40072	0.8197		50.014	7.61059	2.43974		402.273	10.2545	1.87857
11.1845	6.69738	2.0041		4.64582	5.6882	0.99375		50.018	7.02597	2.37469		402.277	13.4566	2.19822
11.1847	6.49969	2.13369		4.646	5.75761	1.1103		50.023	6.65542	2.50111		402.282	10.3393	2.2391
11.1849	6.41523	2.26156		4.6462	5.75807	0.819674		50.027	6.41566	2.39691		402.286	4.67506	2.10544
11.185	6.35954	2.09191		4.64638	5.76763	0.989785		50.033	6.11075	2.23091		402.291	1.40789	1.86604
11.1852	6.60202	2.12916		4.64655	5.93942	0.824288		50.037	5.57243	2.19038		402.295	1.14942	1.6466
11.1854	6.47323	1.94446		4.64675	6.15361	1.00622		50.042	5.30426	2.30636		402.3	3.51307	1.77474
11.1856	6.52866	1.99325		4.64693	6.11919	1.06546		50.046	5.00432	2.17851		402.305	8.79175	1.68254
11.1858	6.47445	2.06197		4.64712	6.13144	0.963194		50.051	4.69863	1.96847		402.309	13.1865	2.14763
11.186	6.62754	1.98814		4.64732	6.35374	0.896892		50.055	4.52722	2.19804		402.314	11.8081	2.29393
11.1862	6.51396	2.1177		4.6475	6.36384	1.01051		50.06	4.17557	1.94887		402.318	5.82642	2.16141
11.1863	6.52621	2.31535		4.64768	6.48087	1.0878		50.064	4.06575	2.00962		402.323	1.79999	1.9403
11.1865	6.51926	2.16795		4.64788	6.61874	1.17478		50.069	3.78129	1.83341		402.328	1.0601	1.64784
11.1867	6.47038	2.15797		4.64805	6.60056	1.19498		50.074	3.49926	1.9633		402.332	2.74627	1.61638
11.1869	6.68164	2.32537		4.64825	6.88024	0.950399		50.078	3.40646	1.95434		402.336	7.42744	1.58507
11.1871	6.59873	2.08589		4.6484	6.77865	1.13435		50.083	3.23201	1.84162		402.342	12.2304	2.08189
11.1873	6.55688	2.12173		4.6486	6.85865	1.07424		50.088	3.11901	1.80974		402.346	12.7222	2.18632
11.1875	6.51273	2.13104		4.64878	7.02073	1.10903		50.092	3.09539	1.62615		402.351	7.34026	2.10984
11.1876	6.72893	2.1257		4.64897	7.1839	1.15737		50.096	3.08632	1.58806		402.356	2.54541	1.99336
11.1878	6.64115	2.05679		4.64918	7.19059	1.12408		50.101	2.98506	1.43069		402.36	0.894176	1.80785
11.188	6.69738	2.15671		4.64935	7.36168	1.36401		50.106	3.00603	1.46562		402.365	1.85916	1.73792
11.1882	6.6123	2.10548		4.64955	7.3044	1.26493		50.111	2.93214	1.63969		402.369	5.88411	1.62138
11.1884	6.68247	2.1757		4.64972	7.64064	1.35902		50.115	2.98482	1.54472		402.374	11.763	1.97356
11.1886	6.54542	2.16855		4.6499	7.62893	1.58373		50.12	2.89747	1.62697		402.378	13.0346	2.25415
11.1888	6.73558	2.13199		4.65012	7.68227	1.44452		50.124	2.93191	1.46748		402.383	8.60619	2.28265
11.1889	6.67709	2.06464		4.65028	7.72241	1.4163		50.129	3.02587	1.43312		402.388	3.40482	2.07413
11.1891	6.63496	2.25162		4.65047	7.90423	1.47298						402.392	0.998955	1.90852
11.1893	6.75597	2.16948		4.65067	8.03407	1.43764						402.397	1.36729	1.71143
11.1895	6.58353	2.15114		4.65082	8.17838	1.47812						402.401	4.53619	1.68843
11.1897	6.75222	2.13101		4.65102	8.4251	1.46945						402.406	10.1812	1.77339
11.1899	6.7173	2.15326		4.65122	8.52903	1.49885						402.41	13.2656	2.12272
11.19	6.63496	2.20337		4.65142	8.47811	1.48017						402.415	9.92263	2.15279
11.1902	6.77807	2.2665		4.65157	8.37173	1.6547						402.42	4.32389	2.09271
11.1904	6.75597	2.21161		4.65177	8.79487	1.51245						402.424	1.34253	1.82457
11.1906	6.81318	2.30628		4.65197	8.83413	1.68182						402.429	1.14522	1.66629
11.1908	6.81401	2.13718		4.65212	8.98748	1.74365						402.433	3.46577	1.63359
11.191	6.63991	2.21275		4.65232	8.99215	1.52974						402.438	9.1671	1.80329
11.1912	6.75556	2.12067		4.65248	8.93562	1.85606						402.443	13.2074	2.01498
11.1913	6.6395	2.09377		4.65268	9.20611	1.74786						402.447	11.2448	2.17766
11.1915	6.78642	2.05724		4.65288	9.32964	1.83427						402.452	5.60494	2.23498
11.1917	6.84881	2.26914		4.65303	9.47875	1.91755						402.457	1.84206	1.97116
11.1919	6.75097	2.19171		4.65323	9.54444	1.85342						402.461	1.02883	1.73712
11.1921	6.8509	2.09522		4.65343	9.79568	1.96932						402.466	2.59544	1.75739
11.1923	6.85972	2.13124		4.6536	9.54625	1.82203						402.47	7.50719	1.91014
11.1925	6.69531	2.14593		4.6538	9.94153	1.77977						402.475	12.2304	1.78392
11.1926	6.90392	2.21057		4.65398	9.73512	1.74791						402.479	12.2148	2.39118
11.1928	6.77557	2.21337		4.65418	9.96131	1.92035						402.484	7.3508	2.193
11.193	6.73974	2.11483		4.65435	10.1241	1.89667						402.488	2.57168	2.00773
11.1932	6.78099	2.3178		4.65455	10.3794	2.17619						402.493	0.967954	1.88392
11.1934	6.83999	2.25697		4.65475	10.4556	1.8949						402.498	1.77543	1.70465
11.1936	6.79728	2.1886		4.6549	10.4957	2.01896						402.502	6.17959	1.65645
11.1938	6.81443	2.14542		4.65512	10.5717	1.98015						402.507	11.5342	2.07074
11.194	6.92038	2.2329		4.65528	10.7821	2.06396						402.512	12.8739	2.1048
11.1941	6.80439	2.26243		4.65547	10.8184	2.08325						402.517	8.45404	2.20097
11.1943	6.84377	2.27529		4.65567	10.9152	2.30235						402.521	3.39828	2.01082
11.1945	6.87486	2.16487		4.65587	10.8216	2.26906						402.526	1.12533	1.82416
11.1947	6.87444	2.11764		4.65603	10.8631	2.05727						402.53	1.47149	1.72375
11.1949	6.84293	2.11337		4.65622	11.1604	2.18905						402.535	4.5022	1.70663
11.195	6.84713	2.33826		4.6564	11.1604	2.22448						402.539	10.4539	1.89654
11.1952	7.03791	2.17899		4.65657	11.2365	2.24837						402.544	13.4465	2.22782
11.1954	6.85174	2.22566		4.65677	11.4268	2.2229						402.548	10.0581	2.12747
11.1956	6.96437	2.16968		4.65697	11.5287	2.10306						402.553	4.26121	2.15499
11.1958	6.80523	2.13665		4.65715	11.4041	2.29174						402.558	1.36837	1.73702
11.196	6.97116	2.28892		4.65732	11.6474	2.33367						402.562	1.13391	1.65224
11.1962	6.90224	2.25753		4.65753	11.8485	2.21881						402.567	3.48871	1.65405
11.1964	7.08618	2.31085		4.65768	11.8895	2.20826						402.571	8.89739	1.90784
11.1965	6.99068	2.11187		4.65788	11.9423	2.34753						402.576	13.3732	1.91422
11.1967	6.95251	2.33038		4.65807	11.9876	2.38114						402.58	11.2406	2.20333
11.1969	6.93221	2.20193		4.65827	12.3788	2.40411						402.585	5.53063	2.11879
11.1971	7.05753	2.2109		4.65843	11.9903	2.33491						402.59	1.83355	1.89574
11.1973	7.06095	2.16958		4.65863	12.3753	2.34832						402.595	1.00863	1.84606
11.1975	6.9979	2.03762		4.65883	12.4075	2.61283						402.599	2.43261	1.72387
11.1977	7.05455	2.14307		4.65898	12.3285	2.28119						402.603	7.40824	1.69074
11.1978	7.06394	1.95871		4.65918	12.7217	2.50408						402.608	12.4675	2.07896
11.198	6.98855	2.31904		4.65938	12.4089	2.60465						402.613	12.051	2.31397
11.1982	7.05455	2.17773		4.65957	12.5397	2.42763						402.617	7.04206	2.19719
11.1984	6.85174	2.26186		4.65973	12.7751	2.47455						402.622	2.30861	2.16658
11.1986	6.94786	2.20478		4.65993	12.6691	2.39943						402.627	0.959607	1.76565
11.1988	6.93686	2.13944		4.66012	12.6926	2.64363						402.632	1.91288	1.58564
11.199	7.00385	1.97757		4.66028	12.7516	2.67103						402.636	5.83339	1.75398
11.1992	7.17724	2.23561		4.66047	13.0989	2.35979						402.641	11.5418	1.99284
11.1993	7.02811	2.17103		4.66067	12.878	2.39205						402.645	13.2811	2.06328
11.1995	7.05028	2.05729		4.66087	12.8193	2.39493						402.65	8.48393	2.3521
11.1997	6.99238	2.28847		4.66105	13.2163	2.56516						402.654	3.16551	2.09185
11.1999	6.97879	2.31609		4.66122	12.8501	2.54339						402.659	1.06984	1.69489
11.2001	7.08874	2.2006		4.6614	12.81	2.41022						402.663	1.32997	1.61018
11.2003	7.04729	2.18667		4.66162	13.188	2.457						402.668	4.61586	1.61093
11.2005	6.87738	2.17281		4.66177	13.2927	2.42232						402.673	10.2451	1.97204
11.2006	7.00172	2.27437		4.66197	13.2381	2.47786						402.677	13.3175	2.26776
11.2008	7.14839	2.33463		4.66217	13.5089	2.52958						402.682	9.89473	2.31195
11.201	6.99917	2.2465		4.66235	13.3826	2.5793						402.686	4.35964	2.10564
11.2012	6.93136	2.17921		4.66252	13.1546	2.64256						402.691	1.26965	1.93171
11.2013	6.96819	2.24639		4.66272	13.0541	2.56971						402.695	1.1129	1.79874
11.2016	7.00853	2.28207		4.6629	13.4273	2.65611						402.7	3.40002	1.619
11.2018	7.17681	2.22794		4.66308	13.2949	2.52764						402.705	8.81718	1.88284
11.202	7.14624	2.37303		4.66325	13.3037	2.6442						402.709	13.4355	2.11057
11.2021	7.13162	2.26363		4.66345	13.4266	2.64903						402.714	11.3038	2.21448
11.2023	7.15957	2.26172		4.66367	13.5479	2.68971						402.719	5.56233	2.16722
11.2025	7.07933	2.22735		4.66382	13.5656	2.43107						402.723	1.69189	1.94688
11.2027	7.15957	2.408		4.664	13.2971	2.63414						402.728	1.02184	1.72052
11.2028	7.22907	2.30453		4.6642	13.464	2.48658						402.732	2.45385	1.51922
11.2031	7.0047	2.18334		4.6644	13.6158	2.74579						402.737	7.25494	1.73693
11.2032	7.08061	2.29666		4.66457	13.3614	2.65905						402.741	12.8515	1.92237
11.2034	7.22864	2.35345		4.66477	13.2723	2.58788						402.746	12.1384	2.10959
11.2036	7.14839	2.16471		4.66492	13.464	2.77425						402.751	7.03369	2.29514
11.2038	7.09431	2.33997		4.66512	13.159	2.60025						402.756	2.3691	1.90494
11.204	7.18414	2.37164		4.66532	13.3263	2.6468						402.76	1.00102	1.84346
11.2042	7.21177	2.21606		4.66548	13.4097	2.52643						402.765	1.81532	1.70385
11.2043	7.18888	2.37673		4.66568	13.2723	2.7062						402.769	6.01106	1.63403
11.2045	7.19924	2.07367		4.66585	13.0584	2.7682						402.774	11.8338	2.01675
11.2047	7.1656	2.13089		4.66607	13.3139	2.65715						402.778	13.05	2.15233
11.2049	7.16044	2.34419		4.66625	13.2229	2.88094						402.783	8.53172	2.13088
11.2051	7.17853	2.23666		4.66643	13.3643	2.64644						402.788	3.13159	2.05536
11.2053	7.15484	2.30268		4.6666	13.1611	2.69188						402.792	0.983163	1.68919
11.2054	7.21826	2.31905		4.66682	13.2141	2.69956						402.797	1.48219	1.52434
11.2056	7.29547	2.27077		4.66697	12.82	2.74183						402.801	4.63229	1.66281
11.2058	7.15914	2.17087		4.66717	12.9993	2.67814						402.806	9.99181	1.86067
11.206	7.20226	2.33616		4.66737	13.0224	2.72445						402.811	13.0211	2.31724
11.2062	7.18672	2.14139		4.66753	12.8436	2.83238						402.815	9.80664	2.22465
11.2064	7.3081	2.14874		4.66773	12.748	2.65369						402.819	4.2166	2.16604
11.2066	7.25594	2.18861		4.66795	12.9461	2.83216						402.825	1.33851	1.91147
11.2067	7.26071	2.2078		4.66807	12.7381	2.63919						402.829	1.13121	1.69953
11.2069	7.20745	2.16137		4.66825	12.6082	2.64518						402.834	3.45344	1.69478
11.2071	7.18198	2.28348		4.66845	12.6777	2.79949						402.838	8.89227	1.80863
11.2073	7.17896	2.24649		4.66863	12.5024	2.64807						402.843	13.212	2.15692
11.2075	7.31681	2.26144		4.6688	12.4391	2.63332						402.848	11.5815	2.24482
11.2077	7.19536	2.37339		4.66903	12.4588	2.65043						402.852	5.36747	2.22499
11.2079	7.21869	2.43617		4.66922	12.489	2.75346						402.856	1.75381	1.9106
11.208	7.20486	2.31478		4.66942	12.5172	2.76828						402.861	0.932349	1.68456
11.2083	7.40515	2.26173		4.66958	12.2316	2.67116						402.866	2.56228	1.67479
11.2084	7.39813	2.46896		4.66977	12.2177	2.52064						402.87	7.289	1.85456
11.2086	7.15957	2.14065		4.66997	12.3396	2.72224						402.875	12.5468	1.97804
11.2088	7.27895	2.25158		4.67013	11.8916	2.54122						402.88	12.4411	2.18121
11.209	7.29678	2.2241		4.67033	11.841	2.52344						402.884	7.03048	2.21197
11.2092	7.21869	2.36565		4.6705	11.7586	2.63556						402.888	2.38607	1.94796
11.2093	7.35916	2.20818		4.6707	11.764	2.44699						402.893	0.948834	1.74232
11.2095	7.25941	2.28001		4.67085	11.9258	2.61213						402.898	2.0118	1.69107
11.2097	7.29112	2.25136		4.67108	11.7022	2.62745						402.903	6.14485	1.6388
11.2099	7.34211	2.23301		4.67123	11.5577	2.46755						402.907	11.3197	1.93316
11.2101	7.40647	2.12344		4.67143	11.3781	2.48543						402.912	12.7382	2.35346
11.2103	7.22258	2.21834		4.67163	11.461	2.38431						402.916	8.47467	2.16675
11.2105	7.42623	2.33927		4.67178	11.3461	2.45148						402.921	3.12909	1.93114
11.2106	7.39945	2.43095		4.67197	11.3841	2.46865						402.926	1.15511	1.75911
11.2108	7.42931	2.24974		4.67218	10.9015	2.51304						402.93	1.39501	1.7477
11.211	7.29634	2.31246		4.67235	11.0381	2.52943						402.935	4.60253	1.63181
11.2112	7.32902	2.30134		4.67255	10.9596	2.34828						402.94	10.1986	1.87126
11.2114	7.36178	2.23584		4.67272	10.8586	2.4682						402.944	13.1847	2.16749
11.2116	7.41349	2.27022		4.67292	10.6525	2.48887						402.948	9.90945	2.29907
11.2118	7.17724	2.27032		4.67308	10.8346	2.34059						402.953	4.23275	2.22351
11.2119	7.249	2.3043		4.67328	10.5614	2.46059						402.958	1.33264	1.86518
11.2121	7.37272	2.39675		4.67347	10.5397	2.34147						402.963	1.1344	1.69651
11.2123	7.43195	2.34112		4.67367	10.3908	2.3512						402.967	3.68746	1.76986
11.2125	7.55876	2.34828		4.67383	10.2885	2.3182						402.971	8.90909	1.91935
11.2127	7.42799	2.255		4.67403	10.1598	2.24248						402.976	13.4841	2.09185
11.2129	7.4707	2.29448		4.6742	10.0016	2.20633						402.98	11.1461	2.23102
11.213	7.53436	2.5019		4.6744	9.86199	2.47941						402.985	5.41821	2.10125
11.2132	7.49453	2.31437		4.67457	9.73268	2.30679						402.99	1.71554	2.01186
11.2134	7.57208	2.35834		4.67478	9.75345	2.35085						402.995	1.03771	1.88027
11.2136	7.48923	2.40757		4.67498	9.60251	2.14882						402.999	2.63568	1.61771
11.2138	7.45087	2.26316		4.67513	9.56015	2.05322						403.004	7.66874	1.65338
11.214	7.56408	2.29105		4.67533	9.39834	2.13753						403.009	12.413	2.19667
11.2142	7.73753	2.45784		4.67553	9.48296	2.09723						403.013	12.2513	2.30123
11.2144	7.461	2.4138		4.6757	9.12113	2.11823						403.018	6.70845	2.2638
11.2145	7.50603	2.44497		4.67588	9.18541	2.11355						403.022	2.24473	1.89574
11.2147	7.46629	2.40302		4.67607	9.04596	1.97348						403.027	0.914476	1.82895
11.2149	7.5078	2.32243		4.67625	8.91062	2.09674						403.031	2.00949	1.60043
11.2151	7.56497	2.31512		4.67647	8.72984	2.15899						403.036	6.16101	1.78914
11.2153	7.61526	2.37292		4.67662	8.71492	1.95483						403.041	11.5975	2.07348
11.2155	7.61036	2.25769		4.6768	8.69142	1.9352						403.045	13.1295	2.32804
11.2156	7.47511	2.42644		4.677	8.48884	1.73827						403.05	8.44196	2.38473
11.2158	7.62998	2.45681		4.67718	8.47698	1.92902						403.054	3.15251	1.89162
11.216	7.48526	2.40694		4.67737	8.27502	1.99249						403.059	1.06461	1.76092
11.2162	7.58186	2.42343		4.67757	8.14852	1.91669						403.064	1.50115	1.70939
11.2164	7.51178	2.24496		4.67775	7.95864	1.83235						403.068	4.79887	1.667
11.2166	7.55565	2.3152		4.67792	7.90586	1.6761
11.2168	7.52417	2.30729		4.6781	7.71812	1.63407
11.2169	7.65679	2.44472		4.6783	7.59224	1.63068
11.2172	7.59209	2.29607		4.6785	7.79227	1.60234
11.2173	7.51089	2.19165		4.67867	7.43599	1.67576
11.2175	7.64606	2.32875		4.67885	7.51389	1.74171
11.2177	7.61526	2.28242		4.67903	7.48226	1.67564
11.2179	7.70922	2.50102		4.67923	7.12176	1.76719
11.218	7.64919	2.29017		4.6794	7.14535	1.59258
11.2183	7.55698	2.34435		4.6796	7.15613	1.48009
11.2185	7.64293	2.48819		4.6798	6.8376	1.68737
11.2186	7.54101	2.34058		4.67995	6.88979	1.49991
11.2188	7.46982	2.36926		4.68015	6.9195	1.47398
11.219	7.70742	2.429		4.68037	6.77666	1.47167
11.2192	7.52461	2.33801		4.68053	6.67	1.45874
11.2194	7.57786	2.3355		4.6807	6.64287	1.51557
11.2195	7.64651	2.28667		4.68092	6.30481	1.50103
11.2197	7.75239	2.41784		4.68108	6.23942	1.50504
11.2199	7.68096	2.46011		4.68128	6.34509	1.47114
11.2201	7.69755	2.31766		4.68143	6.10225	1.54375
11.2203	7.66171	2.36994		4.68162	5.77948	1.58307
11.2205	7.64963	2.30538		4.6818	5.97978	1.48345
11.2207	7.61615	2.31393		4.68202	5.89367	1.4709
11.2209	7.63355	2.26254		4.68218	5.68414	1.36529
11.221	7.70652	2.20919		4.68237	5.6512	1.32335
11.2212	7.68499	2.13066		4.68255	5.62016	1.20789
11.2214	7.59521	2.4683		4.68275	5.64895	1.29187
11.2216	7.79073	2.44822		4.68295	5.48676	1.32406
11.2218	7.78441	2.23142		4.68312	5.31803	1.204
11.222	7.73618	2.37156		4.68332	5.3028	1.145
11.2221	7.73798	2.49195		4.6835	5.24383	1.13138
11.2223	7.55831	2.44792		4.6837	5.16463	1.27044
11.2225	7.82872	2.32177		4.68387	5.21362	1.22994
11.2227	7.68499	2.28548		4.68407	4.926	1.18948
11.2229	7.70114	2.24623		4.68422	4.98634	1.18818
11.2231	7.72404	2.31513		4.6844	4.9855	1.18054
11.2233	7.69979	2.18103		4.6846	4.90681	1.02209
11.2234	7.91095	2.25705		4.6848	4.79007	0.986738
11.2236	7.92782	2.38486		4.68495	4.80613	1.08422
11.2238	7.72314	2.3483		4.68515	4.65705	1.0165
11.224	7.84277	2.40753		4.68537	4.53804	1.21931
11.2242	7.76636	2.21031		4.68553	4.55642	1.06673
11.2244	7.7632	2.3529		4.68573	4.57124	1.0589
11.2246	7.66887	2.33086		4.68588	4.51253	0.940098
11.2248	7.6224	2.30463		4.68608	4.50537	1.04741
11.2249	7.92326	2.64014		4.68627	4.43411	0.958265
11.2251	7.72224	2.43607		4.68647	4.38578	0.915398
11.2253	7.55964	2.35119		4.68663	4.27799	0.913984
11.2255	7.81333	2.36926		4.68682	4.17053	0.93859
11.2257	7.85048	2.44976		4.68702	4.26718	0.913733
11.2259	7.70024	2.41666		4.68722	4.07207	0.977455
11.226	7.77132	2.35424		4.68738	4.05967	0.874396
11.2262	8.04188	2.46036		4.68758	4.02931	0.93545
11.2264	7.99779	2.35243		4.68778	4.10714	1.00471
11.2266	7.71595	2.4978		4.68795	3.96415	0.886517
11.2268	7.76726	2.73104		4.68813	3.83192	0.853613
11.227	7.73708	2.48851		4.68833	3.96341	0.862993
11.2271	7.73573	2.25119		4.6885	3.84139	0.749657
11.2274	7.90639	2.38488		4.6887	3.9187	0.735874
11.2275	7.72719	2.58202		4.68885	3.86658	0.759964
11.2277	7.92417	2.25711		4.68905	3.84285	0.884101
11.2279	7.6962	2.27049		4.68925	3.84649	0.601152
11.2281	7.85003	2.41339		4.68942	3.62508	0.835768
11.2283	7.83642	2.47449		4.68962	3.81738	0.60836
11.2285	7.78305	2.42348		4.68978	3.68359	0.770356
11.2287	7.81876	2.40185		4.68998	3.73149	0.728847
11.2288	7.76636	2.43306		4.69015	3.87426	0.674165
11.229	8.01293	2.28993		4.69037	3.63745	0.76826
11.2292	7.88955	2.41791		4.69052	3.74621	0.679172
11.2294	7.85456	2.5486		4.69072	3.62155	0.842744
11.2296	8.01064	2.42142		4.69092	3.65942	0.548172
11.2298	7.93831	2.50251		4.6911	3.62014	0.807867
11.2299	7.90594	2.40904		4.69132	3.71536	0.653372
11.2301	7.72584	2.47445		4.69147	3.66048	0.823519
11.2303	7.88091	2.41783		4.69163	3.67541	0.775273
11.2305	7.82374	2.37753		4.69183	3.61521	0.835426
11.2307	8.01936	2.3373		4.69203	3.65587	0.730229
11.2309	7.91824	2.49653		4.6922	3.58917	0.748083
11.231	8.03544	2.49506		4.69238	3.64524	0.597042
11.2312	7.82691	2.59443		4.69258	3.70285	0.62369
11.2314	7.99	2.6377		4.69277	3.58496	0.756472
11.2316	7.93284	2.54201		4.69295	3.73902	0.786719
11.2318	7.79254	2.47463		4.69315	3.64559	0.617668
11.232	8.0382	2.42332		4.69332	3.68573	0.655733
11.2322	8.11704	2.54415		4.69352	3.74657	0.772732
11.2323	8.02533	2.3018		4.69368	3.70893	0.730107
11.2325	7.87091	2.477		4.69388	3.63887	0.660449
11.2328	7.92736	2.39242		4.69408	3.72002	0.80671
11.2329	8.08887	2.40128		4.69425	3.76276	0.82394
11.2331	7.96436	2.42783		4.69443	3.73579	0.649673
11.2333	7.99504	2.3587		4.69465	3.71215	0.718263
11.2335	7.96208	2.382		4.6948	3.65906	0.621293
11.2337	8.04602	2.27955		4.695	3.9257	0.921588
11.2339	7.9639	2.54485		4.69517	3.81774	0.663799
11.234	8.04372	2.48413		4.69538	3.9003	0.796415
11.2342	8.13185	2.45622		4.69553	3.91317	0.500414
11.2344	7.9187	2.40751		4.69573	3.91501	0.693138
11.2346	8.10919	2.54553		4.69593	3.92976	0.818987
11.2348	8.10041	2.45343		4.69612	3.95859	0.762006
11.2349	8.10549	2.65634		4.69628	4.11811	0.839504
11.2351	7.93695	2.37338		4.6965	4.08186	0.810506
11.2353	7.95156	2.38906		4.69665	4.14769	0.761024
11.2355	7.94882	2.3673		4.69683	4.15187	0.829009
11.2357	8.23311	2.51786		4.69705	4.16824	0.583545
11.2359	8.06858	2.44582		4.6972	4.32178	0.838183
11.2361	8.19029	2.43683		4.69742	4.21103	0.915129
11.2362	8.12352	2.47493		4.69762	4.43727	0.878952
11.2364	7.98038	2.62137		4.69777	4.41954	0.646033
11.2366	8.06996	2.36267		4.69795	4.56283	0.920327
11.2368	8.11704	2.57697		4.69815	4.46333	0.775757
11.237	8.2415	2.4473		4.69835	4.61867	0.736986
11.2372	8.02625	2.48885		4.69852	4.56803	0.83483
11.2374	8.10688	2.48855		4.69872	4.64329	0.848097
11.2375	8.09995	2.43107		4.6989	4.772	0.631246
11.2377	8.11103	2.45973		4.69907	4.74823	0.752898
11.2379	8.04878	2.43606		4.69927	4.84121	0.765952
11.2381	8.12167	2.70547		4.69945	4.79707	0.931777
11.2383	8.20284	2.62609		4.69965	4.80324	0.856863
11.2385	8.20098	2.49346		4.6998	5.13425	0.874209
11.2386	8.19122	2.44133		4.7	5.03312	0.858724
11.2389	8.03176	2.45584		4.70018	5.19555	1.00154
11.239	8.19447	2.50232		4.70038	5.34333	0.969232
11.2392	8.21122	2.4767		4.70058	5.12912	0.900287
11.2394	8.25037	2.55038		4.70073	5.32631	0.946401
11.2396	8.10826	2.58703		4.70093	5.39896	1.03774
11.2398	8.13092	2.59834		4.7011	5.62151	0.788164
11.24	8.20145	2.29513		4.70128	5.56954	0.766849
11.2401	8.15038	2.35516		4.7015	5.72943	1.11607
11.2403	8.2415	2.5867		4.70167	5.71627	1.22692
11.2405	8.18518	2.6771		4.70183	5.85593	0.866443
11.2407	8.1564	2.46712		4.70207	5.94915	1.1452
11.2409	8.31164	2.59031		4.70225	6.04365	1.18935
11.2411	8.02763	2.50742		4.7024	6.12625	1.24575
11.2412	8.001	2.50521		4.70258	6.32877	1.01738
11.2414	8.27279	2.67536		4.7028	6.24608	0.972198
11.2416	7.98817	2.31575		4.70295	6.33068	1.05012
11.2418	8.29524	2.60965		4.70317	6.29476	0.960192
11.242	8.1954	2.56604		4.70335	6.50958	1.11839
11.2422	8.21401	2.52108		4.70355	6.65914	0.946831
11.2424	8.29009	2.49014		4.70372	6.6972	1.13318
11.2426	8.04878	2.6944		4.7039	6.85564	1.15969
11.2428	8.06213	2.6348		4.70408	6.77766	1.11742
11.2429	8.1968	2.47749		4.70428	6.94473	1.23491
11.2431	8.1152	2.52923		4.70443	7.13868	1.37012
11.2433	8.2047	2.64699		4.70462	7.25203	1.34375
11.2435	8.35764	2.54341		4.70485	7.35542	1.27277
11.2437	8.05292	2.5157		4.70502	7.33822	1.32582
11.2439	8.23917	2.64756		4.70522	7.51336	1.26246
11.244	8.23777	2.56832		4.70537	7.55936	1.32814
11.2442	8.14111	2.61128		4.70557	7.7955	1.26029
11.2444	8.20098	2.42603		4.70577	7.77235	1.40229
11.2446	8.1374	2.70063		4.70593	7.8706	1.48323
11.2448	8.20052	2.50167		4.70613	7.89935	1.42088
11.245	8.29431	2.40723		4.70633	8.36948	1.23145
11.2452	8.33884	2.59823		4.7065	8.09173	1.45624
11.2454	8.4203	2.34712		4.7067	8.30793	1.55075
11.2455	8.09764	2.44674		4.70685	8.39193	1.54482
11.2457	8.22286	2.45027		4.70707	8.59093	1.55502
11.2459	8.31679	2.65665		4.70727	8.57216	1.4511
11.2461	8.39106	2.6059		4.70742	8.77067	1.5009
11.2463	8.10226	2.6796		4.70762	8.69657	1.68922
11.2465	8.22752	2.65239		4.70778	8.92166	1.74633
11.2466	8.30601	2.68237		4.70798	9.17773	1.75153
11.2468	8.36799	2.54557		4.70817	9.16238	1.51253
11.247	8.21774	2.62704		4.70837	9.35171	1.77977
11.2472	8.24803	2.40809		4.70852	9.37262	1.82373
11.2474	8.14713	2.82763		4.70873	9.65288	1.92526
11.2476	8.36281	2.74503		4.7089	9.58616	1.80876
11.2477	8.20936	2.47326		4.70908	9.7449	1.84516
11.2479	8.44204	2.42499		4.7093	9.67112	1.99042
11.2481	8.37081	2.44638		4.70948	9.96441	1.89844
11.2483	8.50839	2.68115		4.70965	10.0587	2.03637
11.2485	8.36234	2.54616		4.70983	10.2111	1.91121
11.2487	8.22472	2.39862		4.71002	10.045	1.87628
11.2489	8.41417	2.51473		4.7102	10.3087	2.25312
11.2491	8.32523	2.68661		4.7104	10.488	2.08778
11.2492	8.13139	2.61263		4.71055	10.6319	2.16433
11.2494	8.23591	2.5362		4.71077	10.605	2.06425
11.2496	8.28074	2.34997		4.71097	10.8996	2.20863
11.2498	8.34871	2.45325		4.71113	10.6872	1.9776
11.25	8.34683	2.46986		4.71133	10.7607	2.01791
11.2502	8.32711	2.41038		4.71153	11.0381	2.30117
11.2503	8.32993	2.56571		4.71168	11.3022	2.07591
11.2505	8.23637	2.53143		4.71188	11.2597	2.21898
11.2507	8.27606	2.64146		4.71208	11.3834	2.25574
11.2509	8.37599	2.48918		4.71225	11.3374	2.22156
11.2511	8.29571	2.6009		4.71245	11.3088	2.20709
11.2513	8.28307	2.66411		4.71265	11.4616	2.35631
11.2515	8.46239	2.67872		4.71283	11.4416	2.29454
11.2516	8.32993	2.64401		4.71298	11.6373	2.22354
11.2519	8.45339	2.50532		4.71318	11.9635	2.33563
11.252	8.38164	2.6626		4.71338	11.688	2.34562
11.2522	8.3986	2.54481		4.71353	11.9231	2.35196
11.2524	8.38635	2.6184		4.71375	12.0392	2.33564
11.2526	8.25504	2.53355		4.7139	12.0123	2.60717
11.2528	8.33697	2.59689		4.7141	12.3669	2.39808
11.253	8.39954	2.68787		4.71428	12.2685	2.61054
11.2531	8.51694	2.5254		4.71448	12.3844	2.46116
11.2533	8.3567	2.54224		4.71468	12.4412	2.4677
11.2535	8.27325	2.64102		4.71483	12.7879	2.38117
11.2537	8.47992	2.63875		4.71502	12.3564	2.37616
11.2539	8.4052	2.47805		4.71522	12.3725	2.28461
11.2541	8.41747	2.58894		4.71538	12.7516	2.54
11.2543	8.4203	2.47636		4.71558	12.726	2.52663
11.2545	8.42692	2.52313		4.71577	12.8644	2.63027
11.2546	8.23125	2.50881		4.71595	12.7352	2.57677
11.2548	8.43022	2.53975		4.71613	12.9296	2.65699
11.255	8.47708	2.56479		4.71635	13.0123	2.69903
11.2552	8.2401	2.7		4.7165	12.9167	2.54873
11.2553	8.53406	2.6795		4.7167	12.7894	2.51337
11.2556	8.35247	2.57474		4.7169	13.1199	2.44918
11.2557	8.38493	2.48196		4.71707	13.2825	2.65173
11.2559	8.32664	2.65346		4.71725	13.1713	2.72607
11.2561	8.49273	2.57899		4.71743	12.9332	2.67613
11.2563	8.33227	2.49038		4.71765	13.368	2.77597
11.2565	8.38399	2.5589		4.7178	13.0418	2.79404
11.2566	8.35153	2.67421		4.71802	13.3753	2.61454
11.2569	8.35529	2.58788		4.71817	12.9325	2.84271
11.257	8.54596	2.50285		4.71837	13.2018	2.78431
11.2572	8.42267	2.56849		4.71858	13.2855	2.65818
11.2574	8.34448	2.46396		4.71875	13.4927	2.80684
11.2576	8.29196	2.51375		4.71895	13.3351	2.70369
11.2577	8.3774	2.56714		4.7191	13.3	2.76784
11.258	8.38729	2.49709		4.71928	13.3577	2.71936
11.2581	8.5217	2.79253		4.71948	13.4545	2.58286
11.2583	8.55644	2.51675		4.71967	13.4251	2.70515
11.2585	8.49178	2.52506		4.71987	13.4611	2.57725
11.2587	8.40803	2.65164		4.72003	13.3526	2.698
11.2589	8.53264	2.55008		4.72023	13.5037	2.58498
11.2591	8.46239	2.62517		4.72043	13.4684	2.67598
11.2593	8.55406	2.74137		4.7206	13.75	2.77514
11.2594	8.55168	2.49273		4.7208	13.3044	2.74319
11.2596	8.36469	2.48772		4.72097	13.4589	2.6995
11.2598	8.36281	2.46378		4.72115	13.3117	2.74803
11.26	8.52407	2.76063		4.72135	13.2112	2.53066
11.2602	8.50459	2.45112		4.72153	13.3365	2.6172
11.2604	8.3243	2.67282		4.72172	13.1517	2.72675
11.2606	8.48182	2.52539		4.72188	13.2935	2.52082
11.2607	8.66741	2.72055		4.72207	13.1633	2.78656
11.2609	8.43164	2.65462		4.72227	13.2178	2.67032
11.2611	8.55454	2.57721		4.72245	13.2476	2.72736
11.2613	8.58554	2.76769		4.72263	13.2403	2.71919
11.2615	8.68518	2.57257		4.72283	13.0411	2.63984
11.2617	8.55216	2.84583		4.723	13.0209	2.68632
11.2619	8.52455	2.70018		4.7232	13.0541	2.56872
11.2621	8.59366	2.57422		4.7234	12.8572	2.4665
11.2622	8.56836	2.85654		4.72357	12.8236	2.67205
11.2624	8.51409	2.74196		4.72377	12.7836	2.65215
11.2626	8.37316	2.53939		4.72393	12.604	2.48394
11.2628	8.50554	2.85441		4.72412	12.8229	2.68083
11.263	8.55549	2.57078		4.72433	12.5679	2.49926
11.2632	8.5493	2.49916		4.72448	12.6061	2.69615
11.2634	8.49367	2.72479		4.72468	12.5207	2.75523
11.2635	8.52312	2.49682		4.72487	12.4363	2.59341
11.2637	8.51029	2.53434		4.72507	12.3907	2.56756
11.2639	8.42833	2.54238		4.72527	12.2594	2.73104
11.2641	8.65109	2.55323		4.72543	12.2964	2.68127
11.2643	8.6871	2.46644		4.7256	12.0123	2.7765
11.2644	8.41842	2.53602		4.72578	11.8663	2.74238
11.2646	8.434	2.65425		4.72597	11.8827	2.6112
11.2648	8.6487	2.5596		4.72615	11.8349	2.6635
11.265	8.41889	2.58575		4.72633	11.5106	2.5918
11.2652	8.47139	2.72564		4.72653	11.9443	2.46971
11.2654	8.56502	2.49145		4.72673	11.6325	2.76195
11.2656	8.46334	2.71293		4.72692	11.6204	2.405
11.2657	8.4255	2.74309		4.72708	11.3201	2.71934
11.2659	8.42975	2.52821		4.72728	11.4616	2.50536
11.2661	8.497	2.7179		4.72747	11.1882	2.66325
11.2663	8.67893	2.67316		4.72765	11.2186	2.68675
11.2665	8.40049	2.60221		4.72783	10.9857	2.65634
11.2667	8.42456	2.72218		4.72803	11.0112	2.40863
11.2669	8.56359	2.76291		4.72823	11.0551	2.41848
11.267	8.66309	2.60618		4.72838	10.9582	2.49732
11.2672	8.43448	2.75025		4.72858	10.4982	2.50664
11.2674	8.44488	2.75651		4.72875	10.5653	2.37761
11.2676	8.43306	2.63929		4.72895	10.4899	2.38405
11.2678	8.51742	2.49928		4.72915	10.3175	2.29282
11.268	8.44866	2.55441		4.72932	10.2639	2.23364
11.2682	8.4785	2.65897		4.72952	10.1416	2.26253
11.2684	8.60895	2.63973		4.72972	10.0438	2.41661
11.2685	8.62091	2.74459		4.72987	10.2419	2.25414
11.2687	8.64822	2.70375		4.73005	10.0059	2.31468
11.2689	8.69528	2.70146		4.73025	9.91621	2.23976
11.2691	8.61661	2.69		4.73047	9.67234	2.28653
11.2693	8.58363	2.57635		4.73062	9.49199	2.22351
11.2694	8.58793	2.73124		4.73083	9.56378	2.27437
11.2696	8.77774	2.75115		4.73098	9.48296	2.1284
11.2698	8.57504	2.6992		4.73117	9.16238	2.16897
11.27	8.70442	2.74741		4.73137	8.99507	2.11874
11.2702	8.52265	2.6047		4.73153	8.88972	2.35328
11.2704	8.63719	2.73568		4.73173	8.90597	2.18066
11.2706	8.63528	2.72046		4.73193	8.85379	1.98678
11.2708	8.4894	2.62204		4.73208	8.76951	2.08569
11.2709	8.57027	2.43239		4.73227	8.51827	2.20793
11.2711	8.67701	2.60979		4.73248	8.4702	2.1222
11.2713	8.77967	2.75358		4.73265	8.37117	2.02975
11.2715	8.58172	2.6725		4.73285	8.45722	2.06855
11.2717	8.40615	2.67046		4.73302	8.29676	1.98923
11.2719	8.50887	2.70137		4.7332	8.11486	1.84496
11.2721	8.47091	2.5916		4.7334	7.93413	1.9527
11.2722	8.59557	2.43926		4.73358	7.71062	1.85007
11.2724	8.4052	2.53696		4.7338	7.7267	1.77158
11.2726	8.3986	2.67669		4.73395	7.58163	1.90494
11.2728	8.60943	2.50895		4.73415	7.63372	1.67482
11.273	8.56121	2.6454		4.73435	7.6018	1.94689
11.2732	8.52122	2.70484		4.7345	7.41659	1.53434
11.2734	8.60465	2.77623		4.73472	7.1767	1.83201
11.2736	8.55597	2.68938		4.73487	7.00194	1.72948
11.2737	8.62044	2.65748		4.73505	7.09771	1.78916
11.2739	8.67077	2.59606		4.73527	7.00753	1.75033
11.2741	8.51552	2.43337		4.73547	6.78563	1.56383
11.2743	8.6948	2.65161		4.73562	6.71404	1.63724
11.2745	8.59605	2.44301		4.7358	6.73885	1.55047
11.2746	8.54644	2.58871		4.73598	6.43091	1.29895
11.2748	8.54644	2.53724		4.73618	6.55205	1.5486
11.275	8.39766	2.56127		4.73638	6.51738	1.46499
11.2752	8.5217	2.61959		4.73653	6.26944	1.61725
11.2754	8.62522	2.66622		4.73673	6.28376	1.55648
11.2756	8.55454	2.69089		4.73693	6.11307	1.57492
11.2758	8.59414	2.78038		4.73713	6.0175	1.44252
11.2759	8.7338	2.73922		4.7373	5.95796	1.40561
11.2761	8.6013	2.6353		4.73748	5.96167	1.424
11.2763	8.63672	2.77591		4.73768	5.88953	1.38972
11.2765	8.73814	2.63262		4.73783	5.73579	1.23018
11.2767	8.60704	2.71698		4.73805	5.5682	1.30163
11.2769	8.65733	2.77131		4.73825	5.56596	1.25572
11.2771	8.50839	2.76354		4.73842	5.46949	1.31358
11.2773	8.81647	2.67935		4.73862	5.49829	1.21528
11.2774	8.54358	2.47559		4.73877	5.49607	1.26426
11.2776	8.608	2.62812		4.73895	5.25118	1.29592
11.2778	8.58029	2.5963		4.73913	5.24513	1.10126
11.278	8.67317	2.80766		4.73933	5.08015	1.21702
11.2782	8.58841	2.71669		4.73953	5.21837	1.1607
11.2783	8.67701	2.755		4.7397	5.01117	1.10898
11.2786	8.40709	2.88648		4.73992	5.17664	0.950098
11.2787	8.44819	2.68881		4.74007	4.83005	0.96304
11.2789	8.6487	2.73067		4.74027	4.83915	1.16674
11.2791	8.56264	2.57017		4.74048	4.83873	0.993377
11.2793	8.56598	2.6413		4.74063	4.70618	0.927636
11.2795	8.62905	2.57646		4.74083	4.59613	0.959749
11.2797	8.64918	2.71796		4.741	4.609	0.975726
11.2798	8.67317	2.91009		4.74118	4.65057	1.12883
11.28	8.66261	2.66034		4.7414	4.40775	0.949622
11.2802	8.53073	2.69808		4.74155	4.33501	1.04764
11.2804	8.48703	2.86984		4.74173	4.43293	0.988706
11.2806	8.59175	2.63623		4.74193	4.41994	0.808335
11.2808	8.64199	2.59274		4.74213	4.30121	0.937134
11.281	8.70153	2.64011		4.7423	4.11433	0.852593
11.2812	8.72946	2.73107		4.74252	4.24175	0.894261
11.2813	8.55216	2.68242		4.74267	4.18082	1.01965
11.2815	8.65397	2.68631		4.74287	4.08073	0.830632
11.2817	8.56121	2.76902		4.74305	3.99908	0.772375
11.2819	8.50459	2.70011		4.74325	4.04729	0.995252
11.2821	8.8189	2.66113		4.74342	3.98754	0.919694
11.2823	8.44677	2.77232		4.7436	4.09242	0.912391
11.2825	8.61517	2.70398		4.74382	4.02969	0.852639
11.2826	8.64151	2.63528		4.74397	3.84394	0.833555
11.2828	8.58697	2.48068		4.74417	3.97602	0.823093
11.283	8.62714	2.48333		4.74435	3.87719	1.024
11.2832	8.69961	2.55322		4.74453	3.92902	0.81359
11.2834	8.53454	2.75523		4.74475	3.70071	0.647608
11.2835	8.59127	2.73447		4.7449	3.79201	0.816218
11.2838	8.74055	2.67062		4.7451	3.83338	0.890299
11.2839	8.67989	2.60643		4.74525	3.70285	0.600745
11.2841	8.50934	2.78888		4.74547	3.74261	0.73411
11.2843	8.68037	2.80402		4.74567	3.79273	0.755527
11.2845	8.71742	2.73683		4.74583	3.59795	0.844018
11.2847	8.54692	2.73941		4.74603	3.64665	0.832459
11.2849	8.59223	2.70402		4.7462	3.71429	0.714162
11.285	8.67365	2.76664		4.7464	3.63144	0.688192
11.2852	8.56979	2.82407		4.7466	3.63639	0.644391
11.2854	8.55501	2.63803		4.74677	3.70071	0.729467
11.2856	8.41606	2.77446		4.74695	3.66084	0.618116
11.2858	8.70153	2.70412		4.74712	3.70857	0.696404
11.286	8.66021	2.58951		4.74732	3.60992	0.767089
11.2862	8.66501	2.5752		4.74752	3.69964	0.747714
11.2863	8.62809	2.66624		4.74768	3.4375	0.712259
11.2865	8.57361	2.67646		4.74788	3.55869	0.565575
11.2867	8.68806	2.65674		4.74805	3.64559	0.733572
11.2869	8.62283	2.68169		4.74825	3.70142	0.854909
11.2871	8.57075	2.59121		4.74845	3.58882	0.815947
11.2873	8.52407	2.80838		4.7486	3.63003	0.621125
11.2875	8.49083	2.59822		4.74882	3.54961	0.844368
11.2876	8.63528	2.4963		4.74898	3.71608	0.832507
11.2878	8.60704	2.79563		4.74918	3.70142	0.678592
11.288	8.54882	2.57246		4.74937	3.70857	0.717128
11.2882	8.52503	2.69092		4.74957	3.80505	0.632809
11.2884	8.55358	2.70572		4.74973	3.63179	0.790615
11.2886	8.65589	2.51367		4.74993	3.73938	0.593466
11.2888	8.55311	2.58284		4.75008	3.72933	0.809235
11.2889	8.66021	2.66087		4.75028	3.82719	0.551355
11.2891	8.57218	2.69805		4.75048	3.77647	0.627169
11.2893	8.59414	2.51227		4.75065	3.89773	0.810772
11.2895	8.56073	2.43088		4.75085	3.95637	0.740635
11.2897	8.80533	2.52598		4.75105	3.94194	0.79686
11.2899	8.58793	2.70482		4.75123	4.0181	0.878152
11.29	8.33556	2.71876		4.75142	3.97454	0.659472
11.2902	8.50079	2.65249		4.75158	3.93234	0.716994
11.2904	8.71164	2.58517		4.75178	4.05704	0.850949
11.2906	8.66741	2.77727		4.75193	4.09883	0.805162
11.2908	8.50127	2.75807		4.75215	4.24636	0.574157
11.291	8.3614	2.679		4.75233	4.11357	0.555769
11.2912	8.83345	2.67736		4.7525	4.25638	0.852745
11.2913	8.59892	2.66942		4.75268	4.261	0.860811
11.2915	8.52598	2.78261		4.75287	4.39362	0.868228
11.2917	8.52217	2.72533		4.75305	4.20376	0.77475
11.2919	8.52788	2.61812		4.75327	4.18388	0.775876
11.2921	8.52122	2.63864		4.75343	4.3144	0.793576
11.2923	8.62666	2.65519		4.75362	4.59974	0.711903
11.2925	8.48608	2.78113		4.75382	4.5185	0.942951
11.2927	8.58077	2.59914		4.754	4.55322	0.679554
11.2928	8.50079	2.67451		4.75417	4.65948	0.807924
11.293	8.58554	2.93481		4.75437	4.66961	0.637392
11.2932	8.62426	2.67309		4.75457	4.78144	0.857288
11.2934	8.65301	2.7412		4.75472	4.74128	0.782277
11.2936	8.43731	2.62434		4.75492	4.92349	0.88086
11.2938	8.59939	2.59317		4.75513	4.99685	0.882701
11.2939	8.59557	2.64373		4.75528	5.02763	0.799353
11.2941	8.48514	2.4915		4.75548	4.97121	0.872432
11.2943	8.52265	2.72095		4.75565	5.08567	0.90708
11.2945	8.49415	2.72811		4.75585	5.29932	0.931763
11.2947	8.52217	2.61961
11.2949	8.56788	2.68674
11.2951	8.3107	2.73737
11.2953	8.5236	2.78772
11.2954	8.65733	2.74988
11.2956	8.63672	2.66661
11.2958	8.5255	2.74932
11.296	8.47091	2.75379
11.2962	8.417	2.85275
11.2964	8.47234	2.82325
11.2966	8.5236	2.79875
11.2967	8.51124	2.76448
11.2969	8.52978	2.78603
11.2971	8.65493	2.64967
11.2973	8.53026	2.54803
11.2975	8.46192	2.56712
11.2977	8.54454	2.67388
11.2978	8.34495	2.65259
11.298	8.56264	2.64687
11.2982	8.53121	2.65298
11.2984	8.32617	2.63716
11.2986	8.51599	2.65542
11.2988	8.38917	2.67122
11.299	8.60417	2.84475
11.2992	8.47708	2.5702
11.2993	8.36799	2.77149
11.2995	8.4515	2.78077
11.2997	8.59175	2.73763
11.2999	8.4586	2.53536
11.3001	8.45292	2.76133
11.3002	8.53644	2.50502
11.3004	8.50602	2.77627
11.3006	8.33884	2.79533
11.3008	8.60465	2.68521
11.301	8.35106	2.81096
11.3012	8.58363	2.719
11.3014	8.53311	2.61349
11.3016	8.6439	2.61423
11.3018	8.47234	2.58168
11.3019	8.50507	2.66096
11.3021	8.59748	2.66866
11.3023	8.40709	2.70572
11.3025	8.46949	2.69362
11.3027	8.64678	2.52727
11.3029	8.57695	2.69646
11.3031	8.54501	2.62913
11.3032	8.61996	2.61292
11.3034	8.45197	2.72602
11.3036	8.49557	2.63461
11.3038	8.46097	2.73064
11.304	8.26017	2.6822
11.3041	8.28682	2.51982
11.3043	8.66501	2.58554
11.3045	8.60656	2.66126
11.3047	8.4785	2.79521
11.3049	8.42314	2.78539
11.3051	8.38305	2.7021
11.3053	8.50554	2.76202
11.3055	8.50602	2.61963
11.3056	8.31867	2.68622
11.3058	8.41417	2.69284
11.306	8.47945	2.82121
11.3062	8.34965	2.70006
11.3064	8.41511	2.76221
11.3066	8.52788	2.83173
11.3067	8.36893	2.95425
11.3069	8.46144	2.72327
11.3071	8.33791	2.73405
11.3073	8.50887	2.64994
11.3075	8.55883	2.73543
11.3077	8.46239	2.43991
11.3079	8.53121	2.60033
11.3081	8.51837	2.68229
11.3082	8.56169	2.73302
11.3084	8.52455	2.70696
11.3086	8.34354	2.695
11.3088	8.39907	2.61531
11.309	8.45623	2.6273
11.3092	8.40284	2.48658
11.3094	8.51694	2.55739
11.3095	8.34448	2.78429
11.3097	8.44582	2.69338
11.3099	8.37222	2.72772
11.3101	8.40898	2.67671
11.3103	8.43495	2.70806
11.3105	8.48893	2.53175
11.3107	8.42739	2.51906
11.3108	8.32523	2.63833
11.311	8.28682	2.70904
11.3112	8.66501	2.67668
11.3114	8.29103	2.55162
11.3116	8.17589	2.52597
11.3118	8.48561	2.51826
11.3119	8.45481	2.74127
11.3122	8.41936	2.48756
11.3124	8.29337	2.61128
11.3125	8.36093	2.66787
11.3127	8.40709	2.758
11.3129	8.38352	2.44438
11.3131	8.34683	2.65296
11.3132	8.44346	2.6687
11.3135	8.3567	2.56478
11.3137	8.17403	2.78127
11.3138	8.44346	2.68526
11.314	8.31351	2.71047
11.3142	8.46192	2.72337
11.3144	8.32101	2.50724
11.3146	8.36234	2.71073
11.3148	8.25177	2.66441
11.3149	8.30929	2.74264
11.3151	8.40567	2.67263
11.3153	8.35529	2.55082
11.3155	8.30882	2.8068
11.3157	8.23917	2.75664
11.3159	8.4307	2.67359
11.316	8.32805	2.71233
11.3162	8.17264	2.75044
11.3164	8.31117	2.73592
11.3166	8.36328	2.70068
11.3168	8.34542	2.64702
11.317	8.28635	2.70309
11.3172	8.37034	2.68546
11.3173	8.27606	2.65815
11.3175	8.25597	2.63406
11.3177	8.16939	2.64588
11.3179	8.17171	2.572
11.3181	8.37975	2.54946
11.3183	8.18611	2.73504
11.3184	8.2499	2.76852
11.3186	8.28027	2.63889
11.3188	8.40473	2.56852
11.319	8.28214	2.50932
11.3192	8.4463	2.70247
11.3194	8.25877	2.49834
11.3196	8.17403	2.53776
11.3197	8.25877	2.42575
11.3199	8.3032	2.71831
11.3201	8.32523	2.78273
11.3203	8.26952	2.75956
11.3205	8.35153	2.46668
11.3207	8.29992	2.69085
11.3209	8.22379	2.59473
11.3211	8.22379	2.66596
11.3212	8.17496	2.63475
11.3214	8.24943	2.56889
11.3216	8.30227	2.74932
11.3218	8.27512	2.76376
11.322	8.29243	2.80877
11.3221	8.28728	2.68406
11.3224	8.17775	2.51532
11.3225	8.07734	2.68015
11.3227	7.98221	2.66759
11.3229	8.26344	2.40413
11.3231	8.2196	2.56667
11.3233	8.0166	2.35576
11.3235	8.14018	2.52955
11.3236	8.16197	2.65728
11.3238	8.11057	2.68473
11.324	8.06443	2.62633
11.3242	8.0088	2.43089
11.3244	8.08102	2.67885
11.3246	8.17403	2.45769
11.3248	8.18471	2.64615
11.325	8.16011	2.55579
11.3251	8.04188	2.56337
11.3253	8.20889	2.61094
11.3255	8.19401	2.53382
11.3257	8.09579	2.57182
11.3259	8.10041	2.6142
11.3261	8.09256	2.5248
11.3262	8.01247	2.63618
11.3264	8.29711	2.48556
11.3266	7.98404	2.45339
11.3268	8.15316	2.72965
11.327	8.07273	2.75121
11.3272	8.12352	2.54322
11.3273	8.17357	2.55728
11.3275	8.09487	2.60221
11.3277	8.14806	2.49019
11.3279	8.08656	2.73264
11.3281	8.06305	2.61973
11.3283	7.98038	2.76992
11.3285	8.07134	2.55504
11.3287	8.10318	2.48776
11.3289	8.03958	2.44087
11.329	7.9955	2.63232
11.3292	8.17357	2.39823
11.3294	7.9726	2.57623
11.3296	8.02487	2.53103
11.3298	8.03314	2.51371
11.33	8.04556	2.68178
11.3301	7.94836	2.52577
11.3303	7.93329	2.60721
11.3305	7.92873	2.49429
11.3307	7.99825	2.61705
11.3309	7.95202	2.42647
11.3311	7.83008	2.62553
11.3313	8.12815	2.71239
11.3315	8.00329	2.6654
11.3316	7.96345	2.54632
11.3318	7.98817	2.7327
11.332	8.09671	2.43022
11.3322	8.07411	2.60682
11.3324	7.90548	2.62763
11.3326	8.04372	2.5885
11.3327	8.01706	2.56141
11.333	8.02854	2.52648
11.3331	8.00008	2.44729
11.3333	8.00972	2.55573
11.3335	7.89729	2.51834
11.3337	7.96482	2.48622
11.3338	7.9758	2.62318
11.3341	7.87455	2.51321
11.3342	7.98588	2.43812
11.3344	8.09117	2.54644
11.3346	7.97443	2.58005
11.3348	7.85366	2.58726
11.335	7.96025	2.55963
11.3352	7.89092	2.63287
11.3353	7.85184	2.52149
11.3355	7.95156	2.47676
11.3357	7.92098	2.58305
11.3359	7.91232	2.56171
11.3361	7.97809	2.63221
11.3363	7.85683	2.68709
11.3365	7.83008	2.49894
11.3367	7.95567	2.40292
11.3368	7.88955	2.59034
11.337	7.96619	2.45923
11.3372	7.86591	2.52301
11.3374	7.89001	2.6767
11.3376	7.95247	2.59757
11.3377	7.7209	2.48218
11.3379	7.84005	2.56676
11.3381	8.02992	2.6114
11.3383	7.88273	2.45296
11.3385	7.78395	2.62953
11.3387	7.89046	2.61959
11.3389	7.89137	2.56077
11.3391	7.83642	2.41996
11.3392	7.85275	2.61769
11.3394	7.87227	2.5801
11.3396	7.96299	2.49556
11.3398	7.80067	2.66789
11.34	7.77358	2.35414
11.3402	7.70652	2.49458
11.3404	7.64651	2.66411
11.3405	7.82555	2.43701
11.3407	7.82284	2.47658
11.3409	7.61749	2.50247
11.3411	7.85683	2.75686
11.3413	7.81424	2.63229
11.3415	7.74383	2.61668
11.3416	7.86955	2.60997
11.3419	7.74473	2.55951
11.342	7.72989	2.49789
11.3422	7.67335	2.34874
11.3424	7.67156	2.50212
11.3426	7.75104	2.36837
11.3428	7.88273	2.55123
11.343	7.65813	2.33841
11.3432	7.67021	2.40646
11.3433	7.70563	2.36601
11.3435	7.65858	2.5066
11.3437	7.70832	2.38621
11.3439	7.67738	2.50288
11.3441	7.67379	2.49879
11.3443	7.6841	2.30291
11.3445	7.61749	2.42878
11.3446	7.56986	2.32983
11.3448	7.70967	2.33508
11.345	7.81559	2.47371
11.3452	7.60902	2.5184
11.3453	7.63802	2.27111
11.3456	7.56497	2.3726
11.3457	7.66797	2.3791
11.3459	7.64517	2.41361
11.3461	7.52993	2.38181
11.3463	7.61749	2.2893
11.3465	7.5663	2.53807
11.3467	7.5703	2.3999
11.3468	7.59388	2.4362
11.3471	7.54899	2.39539
11.3472	7.65455	2.53921
11.3474	7.67424	2.39028
11.3476	7.75104	2.56584
11.3478	7.55964	2.38973
11.3479	7.59165	2.4288
11.3482	7.6474	2.35699
11.3483	7.63534	2.26113
11.3485	7.57564	2.28
11.3487	7.59521	2.33733
11.3489	7.57297	2.53982
11.3491	7.57164	2.36043
11.3493	7.68993	2.45044
11.3495	7.47026	2.43108
11.3497	7.51576	2.48267
11.3498	7.48923	2.43145
11.35	7.51753	2.4604
11.3502	7.54544	2.44676
11.3504	7.55964	2.41236
11.3506	7.54056	2.27339
11.3507	7.34473	2.51903
11.3509	7.42931	2.32126
11.3511	7.44999	2.59862
11.3513	7.38104	2.38966
11.3515	7.47114	2.40348
11.3517	7.51266	2.23922
11.3519	7.38148	2.29818
11.3521	7.60367	2.33238
11.3522	7.51178	2.32314
11.3524	7.35916	2.41282
11.3526	7.39199	2.38655
11.3528	7.40252	2.427
11.353	7.56986	2.28491
11.3532	7.50293	2.33665
11.3533	7.53923	2.1286
11.3535	7.46408	2.30003
11.3537	7.30505	2.27892
11.3539	7.57341	2.32971
11.3541	7.25334	2.27689
11.3543	7.48438	2.34266
11.3545	7.42491	2.26385
11.3546	7.40778	2.3558
11.3548	7.39199	2.22038
11.355	7.49365	2.41744
11.3552	7.34299	2.44249
11.3554	7.35216	2.17744
11.3556	7.35916	2.29548
11.3558	7.28503	2.19325
11.3559	7.3561	2.28891
11.3561	7.32727	2.29399
11.3563	7.3955	2.34456
11.3565	7.40822	2.18568
11.3567	7.30287	2.33307
11.3569	7.47026	2.38554
11.3571	7.38805	2.41606
11.3572	7.14968	2.25979
11.3574	7.4403	2.30651
11.3576	7.22258	2.3284
11.3578	7.34255	2.53843
11.358	7.33033	2.25158
11.3582	7.38454	2.44562
11.3583	7.20183	2.20969
11.3586	7.38805	2.30693
11.3587	7.30679	2.29954
11.3589	7.32248	2.23986
11.3591	7.26028	2.41113
11.3593	7.21264	2.20836
11.3595	7.20442	2.34184
11.3597	7.26505	2.38164
11.3598	7.30853	2.26186
11.36	7.15183	2.32483
11.3602	7.18069	2.23621
11.3604	7.15785	2.27597
11.3605	7.1837	2.28844
11.3608	7.17293	2.36941
11.361	7.18672	2.20739
11.3611	7.2542	2.30669
11.3613	7.2001	2.26319
11.3615	7.20097	2.34773
11.3617	7.2464	2.3815
11.3619	7.049	2.29219
11.3621	7.09688	2.42389
11.3623	7.11617	2.23561
11.3624	7.00853	2.36772
11.3626	7.21912	2.47427
11.3628	7.18069	2.34172
11.363	7.29895	2.40513
11.3632	7.06821	2.2092
11.3634	7.06907	2.39608
11.3636	6.98431	2.4182
11.3637	6.96988	2.36704
11.3639	7.17853	2.27301
11.3641	7.20961	2.31211
11.3643	7.09731	2.22499
11.3645	7.11789	2.29977
11.3647	7.21523	2.36042
11.3649	7.02598	2.23209
11.365	7.10931	2.302
11.3652	6.98983	2.17081
11.3654	7.02342	2.33705
11.3656	6.99323	2.309
11.3658	7.2438	2.2171
11.366	7.05455	2.30041
11.3662	7.0648	2.37439
11.3663	7.04217	2.25025
11.3665	6.97328	2.26182
11.3667	7.06266	2.3227
11.3669	6.95675	2.31621
11.3671	7.08147	2.31957
11.3673	6.87823	2.39927
11.3674	6.93305	2.22988
11.3676	7.02811	2.28286
11.3678	7.06693	2.03547
11.368	6.97497	2.26819
11.3682	6.89086	2.23929
11.3684	7.11102	2.24317
11.3686	6.92291	2.27131
11.3688	6.93221	2.18364
11.3689	7.01448	2.28886
11.3691	6.95463	2.44521
11.3693	6.86729	2.20146
11.3695	6.89928	2.12102
11.3697	6.9648	2.33515
11.3698	6.9576	2.32633
11.37	6.9449	2.22449
11.3702	7.00257	2.32301
11.3704	6.98303	2.25424
11.3706	6.83957	2.26753
11.3708	6.73516	2.19436
11.371	6.91194	2.28747
11.3711	6.86813	2.23431
11.3714	6.95294	2.21444
11.3715	6.78851	2.25657
11.3717	6.73059	2.30995
11.3719	6.83244	2.10799
11.3721	6.93136	2.1172
11.3723	6.79979	2.23343
11.3725	6.91953	2.10426
11.3726	6.93305	2.21052
11.3728	6.81946	2.18486
11.373	6.81067	2.13389
11.3732	6.81401	2.15701
11.3734	6.89591	2.15617
11.3736	6.87949	2.18482
11.3738	6.84419	2.09822
11.3739	6.72145	2.20345
11.3741	6.68537	2.14294
11.3743	6.82323	2.25582
11.3745	6.78141	2.12564
11.3747	6.85636	2.2619
11.3749	6.71647	2.20295
11.375	6.69946	2.0964
11.3752	6.60243	2.24443
11.3754	6.70153	2.07093
11.3756	6.64362	2.28873
11.3758	6.70402	2.32388
11.376	6.73974	2.04325
11.3762	6.73932	2.25055
11.3764	6.73641	2.09241
11.3765	6.77056	1.9855
11.3767	6.60325	2.09763
11.3769	6.74556	2.07173
11.3771	6.7202	2.04662
11.3773	6.66882	2.26941
11.3775	6.65188	2.17229
11.3776	6.62013	2.05106
11.3778	6.66634	2.26239
11.378	6.68164	2.17289
11.3782	6.64775	2.08435
11.3784	6.5618	2.22782
11.3786	6.65807	2.25836
11.3788	6.70402	2.20352
11.379	6.54501	2.24068
11.3791	6.63084	1.94955
11.3793	6.50825	1.97979
11.3795	6.49561	2.17205
11.3797	6.62548	2.24427
11.3799	6.5401	2.1448
11.3801	6.60243	2.27034
11.3803	6.49969	2.08637
11.3804	6.5823	2.28815
11.3806	6.56713	2.32466
11.3808	6.53601	2.18916
11.381	6.64733	2.18943
11.3812	6.53356	2.17318
[truncated: 12,912 more rows]

## Sheet: 2C
Time (min)	Frequency (Hz)	G" (Pa)	G' (Pa)
0	0.03	0.00884081	0.0526519
0	0.1	0.0112947	0.0603108
0	0.3	0.0238113	0.0965691
0	1	0.0373793	0.0786846
0	3	0.073853	0.0935748
0	10	0.148018	0.130827
0	30	0.341734	0.184127
0	100	0.865201	0.368334
20	0.03	0.00784081	0.0526519
20	0.1	0.0171573	0.0693814
20	0.3	0.0198003	0.0706619
20	1	0.0332647	0.0686041
20	3	0.0691689	0.0917532
20	10	0.178304	0.157647
20	30	0.379336	0.225109
20	100	1.0145	0.417191
40	0.03	0.00842011	0.0542001
40	0.1	0.0111753	0.0572236
40	0.3	0.0185127	0.0624477
40	1	0.0403141	0.0888402
40	3	0.0711616	0.0999197
40	10	0.131335	0.105214
40	30	0.290055	0.14187
40	100	0.973067	0.34654
60	0.03	0.00672249	0.0481258
60	0.1	0.0098532	0.0576316
60	0.3	0.0170794	0.061043
60	1	0.0367146	0.0822357
60	3	0.066882	0.0921232
60	10	0.132776	0.10989
60	30	0.292723	0.153498
60	100	0.739907	0.232768
80	0.03	0.00762298	0.0483686
80	0.1	0.0111697	0.0559011
80	0.3	0.0154072	0.0636685
80	1	0.03011	0.0700891
80	3	0.0614555	0.0878693
80	10	0.137626	0.11957
80	30	0.299986	0.152777
80	100	0.677307	0.262838

## Sheet: 2D
Frequency (Hz)	Relative error G" (%)	Relative error G' (%)
0.03	30.9216	25.5986
0.1	14.3243	17.0536
0.3	11.0701	22.3557
1	14.1414	29.7342
3	10.037	33.1143
10	10.4591	23.5027
30	5.82008	10.4045
100	8.26409	9.47481
0.03	19.9039	6.11373
0.1	8.74397	6.12048
0.3	12.3991	5.88727
1	14.0797	11.1052
3	12.8384	3.66682
10	9.04144	5.00336
30	16.7452	13.2589
100	16.5688	16.9902
0.03	45.9614	25.2038
0.1	19.2559	21.6698
0.3	30.5396	23.1607
1	30.5698	28.1814
3	28.6823	31.4627
10	20.097	22.3361
30	24.0336	29.8636
100	27.342	46.6216
0.03	20.5443	13.1258
0.1	26.1616	7.06086
0.3	24.5232	6.94892
1	14.0301	8.22405
3	12.718	9.34508
10	5.009	10.0154
30	4.79151	10.1128
100	12.1517	11.6448
0.03	19.6305	5.44098
0.1	10.6767	7.76428
0.3	10.5292	9.20953
1	10.9498	11.7046
3	7.32769	7.28847
10	7.63724	3.04594
30	18.8992	19.7393
100	14.8683	35.7369
0.03	14.8913	4.70092
0.1	28.3394	9.06381
0.3	18.7811	13.0879
1	15.4999	16.1299
3	8.14322	9.50418
10	18.0024	12.4628
30	14.786	11.7954
100	14.7548	24.4891
0.03	14.8913	4.70092
0.1	30.2028	8.28579
0.3	36.2274	15.2118
1	15.7724	28.5514
3	10.0056	17.791
10	16.3215	11.8649
30	12.9598	8.57151
100	13.6512	20.9551
0.03	15.4097	8.45575
0.1	17.5471	13.0561
0.3	9.53334	9.24018
1	8.97313	5.62903
3	7.81597	14.3919
10	2.94552	6.65166
30	12.7481	19.8005
100	29.6022	29.7137
0.03	31.1199	8.76934
0.1	13.2571	7.65911
0.3	12.6445	8.81853
1	21.9957	20.7204
3	12.6623	10.1279
10	11.8767	9.45654
30	12.5476	11.8002
100	12.0012	32.8991
0.03	11.2157	14.3776
0.1	15.5642	10.7387
0.3	9.69967	15.1904
1	16.2065	23.0636
3	8.56446	22.6875
10	20.5621	24.8353
30	25.7659	46.6825
100	19.2403	45.0966
0.03	23.9104	27.6832
0.1	32.2354	23.014
0.3	21.1273	22.7205
1	15.7046	19.6604
3	6.83038	16.8875
10	4.47425	14.751
30	5.45626	16.7668
100	6.52386	8.83062
0.03	15.9811	20.2572
0.1	33.9038	20.9677
0.3	22.2878	19.8613
1	13.7974	18.5627
3	7.63826	15.6548
10	4.34553	11.5945
30	5.62616	13.7367
100	6.71496	7.30984
0.03	17.8352	7.97674
0.1	13.0711	8.93636
0.3	17.0626	21.0097
1	11.7203	8.51093
3	7.60666	7.57105
10	14.6055	20.1807
30	11.8776	21.5771
100	16.3513	19.0148

## Sheet: 3A
Frequency (Hz)	G" (Pa)	G' (Pa)
0.1	0.0873559	0.273327
0.3	0.0735385	0.346327
1	0.112737	0.407468
3	0.211981	0.502309
10	0.569866	0.744367
0.1	0.0176591	0.0562235
0.3	0.0266795	0.0782185
1	0.0409441	0.0879213
3	0.0791565	0.117933
10	0.159985	0.150302
0.1	0.0182909	0.0629586
0.3	0.0264108	0.0886737
1	0.038588	0.0991603
3	0.0854258	0.132546
10	0.196569	0.163708
0.1	0.028807	0.105893
0.3	0.0401548	0.127707
1	0.0676797	0.161755
3	0.124892	0.220149
10	0.248481	0.257784
0.1	0.033299	0.118751
0.3	0.0405844	0.146917
1	0.0605558	0.164966
3	0.122549	0.210626
10	0.266123	0.255156
0.1	0.038755	0.14841
0.3	0.052809	0.181282
1	0.0681001	0.187673
3	0.17825	0.290054
10	0.340669	0.366766
0.1	0.0219048	0.0877187
0.3	0.0336229	0.105967
1	0.0708199	0.168205
3	0.134152	0.199542
10	0.166727	0.163348
0.1	0.0183339	0.062956
0.3	0.027351	0.0801615
1	0.0438335	0.102585
3	0.0945735	0.130391
10	0.175825	0.166067
0.1	0.0131639	0.0463261
0.3	0.0187538	0.0584193
1	0.0284083	0.0689345
3	0.0572314	0.0900732
10	0.126438	0.109665
0.1	0.0413885	0.170958
0.3	0.0548427	0.205278
1	0.0894589	0.22779
3	0.205155	0.38776
10	0.435749	0.558632
0.1	0.0281171	0.105692
0.3	0.0353128	0.122909
1	0.0607263	0.137205
3	0.132121	0.185265
10	0.249684	0.224145
0.1	0.0169295	0.061039
0.3	0.0233909	0.0738213
1	0.0453328	0.0979834
3	0.0936695	0.119809
10	0.191724	0.141461
0.1	0.0122632	0.0443578
0.3	0.0170153	0.0531605
1	0.0306789	0.0683482
3	0.0687228	0.0894782
10	0.147704	0.100027
0.1	0.0510375	0.162799
0.3	0.0585207	0.20541
1	0.0813738	0.274285
3	0.147369	0.314501
10	0.304247	0.383598
0.1	0.0193915	0.0761236
0.3	0.0265887	0.0912838
1	0.0438387	0.113592
3	0.0941542	0.142724
10	0.201109	0.180934
0.1	0.0290447	0.111072
0.3	0.043742	0.1425
1	0.0764877	0.170036
3	0.148696	0.240202
10	0.290876	0.28353
0.1	0.0470511	0.149943
0.3	0.054201	0.18834
1	0.0878791	0.223262
3	0.18251	0.273549
10	0.39882	0.369079
0.1	0.0610119	0.165296
0.3	0.0820949	0.219634
1	0.134854	0.307372
3	0.24063	0.367145
10	0.428833	0.472194
0.1	0.0587327	0.343472
0.3	0.085856	0.369911
1	0.122729	0.446143
3	0.325778	0.599101
10	0.558863	0.755176
0.1	0.0559276	0.173694
0.3	0.0770491	0.227792
1	0.128553	0.298897
3	0.226779	0.396047
10	0.473453	0.522826
0.1	0.14621	0.389258
0.3	0.16839	0.468251
1	0.214612	0.584774
3	0.328922	0.847932
10	0.784894	0.702714
0.1	0.0840639	0.30956
0.3	0.0996747	0.404707
1	0.0999903	0.456074
3	0.298927	0.524084
10	0.507288	0.658414
0.1	0.0440735	0.203772
0.3	0.0597369	0.214858
1	0.0959134	0.348653
3	0.284091	0.61435
10	0.654225	1.16529
0.1	0.0285196	0.127023
0.3	0.0394136	0.143027
1	0.0703865	0.165446
3	0.15296	0.194182
10	0.434565	0.233384
0.1	0.0169314	0.0588261
0.3	0.0230888	0.0716736
1	0.0379729	0.0870956
3	0.0788648	0.115594
10	0.17773	0.158562
0.1	0.0169314	0.0588261
0.3	0.0230888	0.0716736
1	0.0379729	0.0870956
3	0.0788648	0.115594
10	0.17773	0.158562
0.1	0.0253551	0.0731083
0.3	0.0388274	0.0983744
1	0.0672359	0.116013
3	0.135208	0.163644
10	0.277806	0.236776
0.1	0.0185287	0.0598458
0.3	0.0271934	0.0798684
1	0.0403796	0.0975515
3	0.0825334	0.134153
10	0.15459	0.170485
0.1	0.0238844	0.0686887
0.3	0.0289147	0.0847238
1	0.0568832	0.131594
3	0.119671	0.186417
10	0.237434	0.226491
0.1	0.0315827	0.090488
0.3	0.0438918	0.113125
1	0.0603979	0.138103
3	0.103636	0.188303
10	0.21344	0.243433
0.1	0.0169314	0.0588261
0.3	0.0230888	0.0716736
1	0.0379729	0.0870956
3	0.0788648	0.115594
10	0.17773	0.158562
0.1	0.0253551	0.0731083
0.3	0.0388274	0.0983744
1	0.0672359	0.116013
3	0.135208	0.163644
10	0.277806	0.236776
0.1	0.0252752	0.0861241
0.3	0.0331426	0.099565
1	0.0658042	0.143658
3	0.137151	0.202823
10	0.290649	0.26029
0.1	0.0320062	0.116016
0.3	0.0411745	0.1327
1	0.0757607	0.185896
3	0.137124	0.234148
10	0.297937	0.325052
0.1	0.0174064	0.0733568
0.3	0.0260545	0.0929047
1	0.0437733	0.105806
3	0.10575	0.106307
10	0.249267	0.104898
0.1	0.0440735	0.203772
0.3	0.0597369	0.214858
1	0.0959134	0.348653
3	0.284091	0.61435
10	0.654225	1.16529
0.1	0.0840639	0.30956
0.3	0.0996747	0.404707
1	0.0999903	0.456074
3	0.298927	0.524084
10	0.507288	0.658414
0.1	0.0246952	0.0783519
0.3	0.033274	0.0940453
1	0.0665066	0.128738
3	0.131172	0.197697
10	0.270306	0.246814
0.1	0.0169295	0.061039
0.3	0.0233909	0.0738213
1	0.0453328	0.0979834
3	0.0936695	0.119809
10	0.191724	0.141461
0.1	0.0122632	0.0443578
0.3	0.0170153	0.0531605
1	0.0306789	0.0683482
3	0.0687228	0.0894782
10	0.147704	0.100027
0.1	0.0306659	0.111535
0.3	0.039174	0.137139
1	0.0578861	0.147194
3	0.107138	0.191375
10	0.234391	0.216619
0.1	0.0242315	0.0890043
0.3	0.0325381	0.10967
1	0.0533578	0.120915
3	0.105944	0.155509
10	0.233352	0.174722
0.1	0.0192169	0.0763294
0.3	0.0221963	0.0922618
1	0.0352826	0.0988296
3	0.0750352	0.141088
10	0.151177	0.153375
0.1	0.0107005	0.0362734
0.3	0.0153617	0.0459812
1	0.0312731	0.0576035
3	0.0682964	0.0794802
10	0.161141	0.10614
1	0.0599627	0.162794
10	0.23903	0.280502
10	0.23483	0.271672
30	0.433814	0.35722
30	0.561191	0.407906
90	0.916952	0.558579
90	1.11715	0.674093
90	1.27222	0.697157
90	1.3091	0.642461
90	0.922827	0.354567
1	0.0412342	0.0913283
10	0.213549	0.209347
10	0.201378	0.175698
30	0.422975	0.283186
30	0.394604	0.195811
90	0.56171	0.299441
90	0.911434	0.447501
90	0.88667	0.353497
90	0.846286	0.313723
90	0.851761	0.250807
1	0.0330715	0.0911301
10	0.136241	0.137738
10	0.138549	0.138766
30	0.370133	0.230388
30	0.304703	0.187241
90	0.931639	0.502427
90	0.976798	0.482066
90	0.640155	0.313745
90	0.937271	0.350126
90	0.696044	0.215035
1	0.0619474	0.149454
10	0.19393	0.228064
10	0.214814	0.250312
30	0.44206	0.418899
30	0.361854	0.33695
90	1.02226	0.733344
90	0.694447	0.470506
90	0.654346	0.421667
90	0.946267	0.589054
90	0.903381	0.497859
1	0.0463641	0.123637
10	0.204523	0.270107
10	0.205298	0.197292
30	0.417001	0.32858
30	0.467178	0.320847
90	0.864625	0.605657
90	0.978392	0.67277
90	1.04087	0.682471
90	0.987678	0.489365
90	0.941236	0.408295
1	0.0869427	0.22426
10	0.338322	0.359661
10	0.332202	0.346799
30	0.741102	0.555369
30	0.702934	0.493954
90	1.58406	0.775348
90	1.7128	0.827444
90	1.32355	0.576458
90	1.32862	0.508381
90	1.38355	0.529305
1	0.0512768	0.129352
10	0.220789	0.228007
10	0.212313	0.215261
30	0.550638	0.431192
30	0.443089	0.314678
90	1.48599	0.854363
90	1.23967	0.631374
90	1.14609	0.546383
90	0.82443	0.34898
90	1.06838	0.319773
1	0.145296	0.367585
10	0.422725	0.611299
10	0.461487	0.613213
30	0.922498	0.813568
30	1.00884	0.695792
90	1.5622	1.16781
90	1.99744	0.985855
90	2.20992	1.03272
90	1.74385	0.752165
90	2.03001	0.825422
1	0.15138	0.304188
10	0.522707	0.849398
10	0.385217	0.46691
30	1.14372	1.40974
30	0.665309	0.551754
90	1.42167	1.7123
90	1.44911	1.21171
90	1.16254	0.871386
90	2.0996	1.54472
90	1.64679	0.847908
1	0.122267	0.265765
10	0.404218	0.540577
10	0.397329	0.471228
30	0.734825	0.594345
30	0.781617	0.62697
90	1.92819	1.13859
90	1.60046	0.746576
90	1.44076	0.655945
90	1.38862	0.538272
90	1.86917	0.677577
1	0.0388654	0.0962506
10	0.154851	0.188106
10	0.169945	0.173447
30	0.35265	0.24841
30	0.298396	0.155677
90	0.713515	0.420308
90	0.605856	0.335543
90	0.755213	0.412095
90	0.95967	0.48962
90	0.650835	0.284146
1	0.0397999	0.0892018
10	0.135266	0.163329
10	0.145044	0.165591
30	0.3141	0.237112
30	0.272787	0.204969
90	0.750916	0.443048
90	0.585619	0.336731
90	0.91868	0.486896
90	0.686824	0.310287
90	0.607178	0.268582
1	0.0590658	0.114719
10	0.227033	0.232892
10	0.236217	0.23259
30	0.415263	0.325835
30	0.491708	0.377568
90	0.698447	0.429304
90	0.855733	0.462831
90	1.00793	0.537249
90	1.21143	0.595113
90	1.06906	0.472721
1	0.0456237	0.107766
10	0.13431	0.195728
10	0.129633	0.185291
30	0.257178	0.243959
30	0.330288	0.31145
90	0.723629	0.465112
90	0.504618	0.319247
90	0.670456	0.415332
90	0.48612	0.299308
90	0.802282	0.471694
1	0.038636	0.104737
10	0.135266	0.149195
10	0.13706	0.145194
30	0.319063	0.239567
30	0.291396	0.202608
90	0.653399	0.524765
90	0.661327	0.451506
90	0.662668	0.392759
90	0.737744	0.402036
90	0.57392	0.303849
1	0.0455597	0.129229
1	0.0549395	0.1522
10	0.211898	0.20941
10	0.260566	0.236076
10	0.206444	0.186631
10	0.264969	0.23457
30	0.466652	0.284977
30	0.599193	0.31528
30	0.500776	0.249024
30	0.580603	0.224171
90	1.42762	0.793519
90	1.14056	0.361315
90	1.45479	0.446439
90	1.4872	0.317138
1	0.138088	0.579282
1	0.196	0.406401
10	0.598422	0.609799
10	0.641863	0.637914
10	0.684012	0.663503
10	0.999888	0.960388
30	1.08943	0.847014
30	1.95203	1.08445
30	1.18152	0.584127
30	1.83668	0.334789
90	2.97889	1.70512
90	4.48235	1.4703
90	3.7	0.860881
1	0.0505578	0.121787
1	0.0416759	0.0979728
10	0.204455	0.188709
10	0.209246	0.165089
10	0.25575	0.199182
10	0.283007	0.211599
10	0.0738251	0.0531338
30	0.554856	0.409948
30	0.591544	0.279028
30	0.493164	0.224106
30	0.417791	0.128338
90	1.38839	0.527119
90	1.48633	0.327167
90	1.84275	0.393085
90	1.04563	0.14553
1	0.0915648	0.306067
1	0.0708827	0.205228
10	0.447724	0.706278
10	0.299054	0.444219
10	0.204628	0.303724
10	0.246865	0.337317
30	0.386723	0.410105
30	0.652576	0.681425
30	0.388404	0.31129
30	0.734619	0.469123
90	2.08262	1.46683
90	0.846327	0.580552
90	0.823146	0.550909
90	3.91934	0.878562
1	0.0773603	0.199729
1	0.0695329	0.165513
10	0.0993393	0.161358
10	0.202743	0.261597
10	0.188365	0.2291
10	0.307924	0.34652
10	0.308552	0.337222
30	0.445231	0.386551
30	0.395238	0.291241
30	0.665958	0.480864
30	0.409031	0.284691
90	1.11454	0.341193
90	1.44855	0.327392
90	1.96951	0.328031
90	1.4416	0.134272
1	0.0579929	0.173366
1	0.0582732	0.149503
10	0.193061	0.233877
10	0.198333	0.238345
10	0.27302	0.315732
10	0.297602	0.329933
30	0.420879	0.449458
30	0.359173	0.320291
30	0.431853	0.373394
30	0.556419	0.446183
90	0.812769	0.747895
90	1.08496	0.68376
90	1.02629	0.504454
90	0.919942	0.421765
1	0.0510822	0.13451
1	0.0614576	0.15588
10	0.275608	0.306792
10	0.405425	0.406717
10	0.200498	0.183035
10	0.329907	0.261918
30	0.537041	0.441541
30	0.903253	0.683809
30	0.533308	0.388284
30	0.591397	0.348064
90	1.23758	0.99676
90	1.69558	1.33092
90	1.14384	0.802751
90	1.56691	0.978601
1	0.10657	0.351141
1	0.101851	0.315129
10	0.0795826	0.217857
10	0.355676	0.61065
10	0.32293	0.480682
10	0.34089	0.459138
10	0.425634	0.567385
30	0.611789	0.588814
30	0.991798	0.89246
30	0.771537	0.584765
30	0.711103	0.491662
90	1.1405	1.01305
90	2.06711	1.3912
90	2.01837	1.01229
90	2.78379	1.04059
1	0.0797926	0.245584
1	0.128074	0.358961
10	0.297577	0.40195
10	0.437354	0.528241
10	0.406259	0.468074
10	0.236666	0.182938
30	0.96205	0.648469
30	0.751876	0.483129
30	0.52792	0.287014
30	0.496915	0.243601
90	1.87388	0.794234
90	1.4398	0.368896
90	1.51144	0.230003
90	1.69084	0.166878
1	0.298244	0.863158
1	0.291825	0.584067
10	1.14149	1.58786
10	0.83881	1.15446
10	1.32977	1.47713
10	0.868007	0.875352
30	1.64468	1.58356
30	2.46147	2.11946
30	1.79567	1.37418
30	3.0303	1.25731
90	4.0117	3.33151
90	3.64346	1.65581
90	1.97585	0.351002
90	5.81137	0.868733
1	0.394668	0.940593
1	0.356226	0.672126
10	0.644664	0.76958
10	1.58135	1.68821
10	1.03798	0.998432
10	1.1388	1.00083
30	2.37642	3.33738
30	1.20357	0.861057
30	1.79138	0.972421
30	2.31992	0.403646
90	4.55584	2.99207
90	3.58788	0.82062
1	0.128336	0.387066
10	0.301563	0.442544
10	0.510009	0.663816
10	0.665872	0.77442
10	0.418596	0.454305
30	0.826707	0.961299
30	0.635114	0.63368
30	1.43905	0.967623
90	1.98231	4.91242
90	1.67309	1.16768
90	2.12025	1.39174
1	0.0802358	0.355495
10	0.283955	0.511511
10	0.296915	0.457912
10	0.313903	0.459031
10	0.356567	0.499702
30	0.602668	0.687437
30	0.643884	0.695478
30	0.718957	0.609226
90	1.22667	1.24738
90	1.63148	1.11186
90	1.17693	0.776827
1	0.119473	0.483103
10	0.498039	0.737547
10	0.316993	0.445077
10	0.351773	0.412049
10	0.84169	0.965118
30	0.737483	0.93938
30	0.549249	0.624006
30	0.967291	0.878807
90	1.28624	1.03197
90	1.5929	0.894495
1	0.0814799	0.255581
10	0.237305	0.338171
10	0.275261	0.390451
10	0.25947	0.330228
10	0.34147	0.414246
30	0.458739	0.586464
30	0.496134	0.461451
30	0.753796	0.588638
90	0.748687	0.809793
90	1.46485	0.882611
90	1.9729	0.44659
1	0.105635	0.262778
10	0.222259	0.313356
10	0.209491	0.28414
10	0.299938	0.362809
10	0.31199	0.361093
30	0.386064	0.394352
30	0.519539	0.529501
30	0.567637	0.519301
90	0.962185	0.718198
90	1.55271	0.918816
90	1.51299	0.47355
1	0.0454262	0.126045
10	0.119865	0.150835
10	0.146048	0.178943
10	0.131594	0.156465
10	0.16288	0.190237
30	0.278442	0.230913
30	0.314902	0.243042
30	0.28921	0.215667
90	0.769728	0.470136
90	0.632763	0.314461
90	0.854076	0.278814
1	0.0745017	0.192523
10	0.185395	0.292786
10	0.230441	0.351548
10	0.201502	0.270408
10	0.254981	0.317722
30	0.346348	0.39219
30	0.405393	0.442531
30	0.474226	0.483344
90	0.922077	0.804266
90	0.974985	0.706618
90	0.923644	0.566456
1	0.0427777	0.165781
10	0.195499	0.232184
10	0.153792	0.180997
10	0.193879	0.218568
10	0.170431	0.186222
30	0.361655	0.258374
30	0.405922	0.282017
30	0.450541	0.247574
90	0.921665	0.321829
90	0.935352	0.321886
90	0.928311	0.240533
1	0.0444893	0.13136
10	0.146398	0.195331
10	0.141811	0.180376
10	0.144611	0.175549
10	0.172683	0.207232
30	0.33044	0.332114
30	0.269624	0.256601
30	0.282197	0.258947
90	0.698007	0.699523
90	0.644055	0.471757
90	0.751829	0.549286
1	0.0569407	0.157506
10	0.139555	0.220431
10	0.196647	0.282425
10	0.198021	0.219885
10	0.210241	0.229435
30	0.372188	0.383089
30	0.2828	0.289128
30	0.333252	0.240178
90	0.513143	0.545414
90	0.661386	0.486243
90	0.966588	0.500821
1	0.030133	0.086775
10	0.154344	0.195275
10	0.117053	0.129795
10	0.0767005	0.0791024
10	0.316658	0.318872
30	0.236381	1.44569
30	0.228699	0.146975
30	0.245068	0.1512
90	0.902845	0.508976
90	1.08573	0.540067
90	0.473658	0.175609
1	0.0243863	0.0941571
10	0.107773	0.144341
10	0.0873487	0.103474
10	0.111671	0.129199
10	0.0872389	0.0967496
30	0.177836	0.128422
30	0.270786	0.181919
30	0.224026	0.144959
90	0.619401	0.363186
90	0.721284	0.403215
90	0.461026	0.215355
1	0.0366152	0.124611
10	0.114445	0.179127
10	0.117156	0.161193
10	0.126155	0.167687
10	0.139038	0.158521
30	0.221491	0.252645
30	0.197453	0.208206
30	0.239723	0.224383
90	0.47674	0.496652
90	0.563974	0.487192
90	0.437695	0.369849
1	0.043986	0.139954
10	0.152246	0.190631
10	0.133527	0.162918
10	0.151744	0.16657
10	0.107845	0.117552
30	0.32377	0.260187
30	0.308713	0.230936
30	0.21835	0.158237
90	0.568433	0.246085
90	0.769286	0.293975
90	0.852516	0.273201
0.1	0.0373311	0.136212
0.3	0.0359192	0.142794
1	0.0596211	0.191278
1	0.0716371	0.212131
3	0.0925074	0.263922
3	0.09974	0.284189
10	0.16535	0.329148
10	0.168322	0.318931
0.1	0.0955381	0.217434
0.3	0.0671153	0.231318
1	0.114456	0.306238
1	0.146741	0.348495
3	0.214821	0.433781
3	0.257299	0.404265
10	0.453893	0.6156
10	0.531079	0.601106
0.1	0.135257	0.32129
0.3	0.0758332	0.314945
1	0.141704	0.421226
1	0.162199	0.454501
3	0.276392	0.670336
3	0.293735	0.625284
10	0.487247	0.795901
10	0.466725	0.713992
0.1	0.0353527	0.119069
0.3	0.0300507	0.127167
1	0.0622872	0.168095
1	0.0696468	0.179943
3	0.0937977	0.22917
3	0.105244	0.237182
10	0.184723	0.314245
10	0.211906	0.30401
0.1	0.115716	0.260484
0.3	0.0664223	0.292398
1	0.10778	0.377466
1	0.111086	0.358579
3	0.201741	0.497091
3	0.178614	0.408613
10	0.336241	0.561189
10	0.360178	0.465247
0.1	0.0289675	0.109667
0.3	0.0281151	0.118593
1	0.0578407	0.175734
1	0.0519155	0.156859
3	0.0855177	0.20336
3	0.0928939	0.21412
10	0.169686	0.297033
10	0.164094	0.2746
0.1	0.0725749	0.247409
0.3	0.0533716	0.255918
1	0.0883632	0.316886
1	0.11553	0.359778
3	0.174609	0.452336
3	0.204283	0.442414
10	0.407704	0.551231
10	0.422499	0.549016
0.1	0.0348108	0.119077
0.3	0.0332456	0.124367
1	0.0702456	0.163005
1	0.0836094	0.184938
3	0.149452	0.25786
3	0.155092	0.246045
10	0.26762	0.370108
10	0.300483	0.393075
0.1	0.031791	0.113911
0.3	0.0299732	0.122103
1	0.0666429	0.180574
1	0.0602915	0.158182
3	0.107202	0.214391
3	0.126635	0.219003
10	0.217931	0.271356
10	0.254172	0.307127
0.1	0.0360581	0.136627
0.3	0.029484	0.143445
1	0.0536586	0.181072
1	0.0644784	0.214369
3	0.0946435	0.244753
3	0.0992334	0.243254
10	0.163016	0.296009
10	0.21694	0.366993
0.1	0.175942	0.335625
0.3	0.0825851	0.341571
1	0.102603	0.414378
1	0.147029	0.497283
3	0.171425	0.586878
3	0.187179	0.565629
10	0.481758	0.865801
10	0.352809	0.595285
0.1	0.020581	0.0988525
0.3	0.0242625	0.101506
1	0.0488969	0.149853
1	0.0485722	0.140353
3	0.106165	0.203687
3	0.0870375	0.166079
10	0.190744	0.271959
10	0.192027	0.234598
0.1	0.0313968	0.124641
0.3	0.0295329	0.138079
1	0.0511767	0.182236
1	0.0511737	0.177194
3	0.0888206	0.243028
3	0.102648	0.233363
10	0.156198	0.306923
10	0.189011	0.310933
0.1	0.0800948	0.211939
0.3	0.0600203	0.223452
1	0.104426	0.291148
1	0.111425	0.294557
3	0.216476	0.439864
3	0.218571	0.42588
10	0.387221	0.541852
10	0.420747	0.533198
0.1	0.0228677	0.0844181
0.3	0.0235492	0.0910957
1	0.0465958	0.1318
1	0.0472315	0.125199
3	0.0836877	0.175843
3	0.0772973	0.158668
10	0.152343	0.23126
10	0.172691	0.231923
0.1	0.0246454	0.0793955
0.3	0.0219557	0.0866227
1	0.0455925	0.133021
1	0.0390703	0.104398
3	0.0817782	0.182837
3	0.0703094	0.149308
10	0.166975	0.237027
10	0.133106	0.183265
0.1	0.0699569	0.189563
0.3	0.061862	0.206904
1	0.108963	0.280047
1	0.132099	0.292903
3	0.183522	0.418688
3	0.209348	0.406172
10	0.31767	0.564448
10	0.339819	0.552344
0.1	0.0133679	0.0591707
0.3	0.0148558	0.0631645
1	0.0356643	0.0933547
1	0.0334819	0.0804157
3	0.0768567	0.131397
3	0.0630055	0.100732
10	0.157814	0.181444
10	0.144686	0.160152
0.1	0.0156083	0.0604315
0.3	0.0152548	0.0660354
1	0.0327178	0.0974783
1	0.0277239	0.0801622
3	0.0552112	0.117688
3	0.0545671	0.107624
10	0.10912	0.155564
10	0.105558	0.145481
0.1	0.0338523	0.115729
0.3	0.0279886	0.119474
1	0.0454865	0.16899
1	0.0515032	0.154995
3	0.0955314	0.210559
3	0.11386	0.208206
10	0.19599	0.335841
10	0.178917	0.25365
0.1	0.014745	0.0485538
0.3	0.0138382	0.0548829
1	0.0272821	0.0734461
1	0.0290784	0.0768749
3	0.0545875	0.10268
3	0.0508795	0.0942814
10	0.118412	0.126609
10	0.117821	0.124718
0.1	0.0304588	0.101184
0.3	0.0272371	0.108854
1	0.0550705	0.159764
1	0.0610022	0.15103
3	0.109791	0.215823
3	0.108987	0.202521
10	0.179959	0.249481
10	0.214732	0.274958
0.1	0.0770529	0.241715
0.3	0.0372411	0.223719
1	0.0782036	0.288847
1	0.105712	0.32283
3	0.164645	0.416428
3	0.144206	0.344554
10	0.283303	0.434421
10	0.280947	0.411629
0.1	0.027302	0.135579
0.3	0.0192755	0.121269
1	0.0442793	0.170474
1	0.0418465	0.147208
3	0.0611343	0.18218
3	0.0678796	0.193432
10	0.107335	0.262555
10	0.116847	0.249061
0.1	0.0195916	0.0713348
0.3	0.0186755	0.0779045
1	0.0353486	0.106011
1	0.0382046	0.104229
3	0.0735456	0.13883
3	0.0805597	0.128446
10	0.136797	0.180349
10	0.162858	0.192631
0.1	0.0347432	0.138132
0.3	0.0286485	0.149586
1	0.0603234	0.224174
1	0.0625622	0.220203
3	0.0987182	0.346536
3	0.0951977	0.285327
10	0.166833	0.325725
10	0.239062	0.438407
0.1	0.028645	0.0931163
0.3	0.0263542	0.0953916
1	0.0429012	0.126666
1	0.0526199	0.146248
3	0.0734887	0.162723
3	0.0774958	0.170711
10	0.136609	0.216535
10	0.197846	0.312799
0.1	0.0173673	0.0777028
0.3	0.0186902	0.0918783
1	0.0401181	0.134603
1	0.0349191	0.100004
3	0.0760908	0.175723
3	0.0533668	0.113979
10	0.134896	0.220842
10	0.117908	0.14959
0.1	0.0375952	0.121956
0.3	0.0319071	0.128957
1	0.0614268	0.250221
1	0.0522264	0.166704
3	0.0976336	0.242354
3	0.0846174	0.202186
10	0.158562	0.245426
10	0.260942	0.33687
0.1	0.0276001	0.107032
0.3	0.0204036	0.112346
1	0.0469478	0.160512
1	0.0455645	0.134703
3	0.0820471	0.19027
3	0.0652715	0.1428
10	0.169359	0.290002
10	0.167302	0.244067
0.1	0.0120212	0.0651257
0.3	0.0136604	0.0674339
1	0.0224076	0.0792295
1	0.0356143	0.109616
3	0.0572265	0.155259
3	0.0405845	0.0965929
10	0.10821	0.200772
10	0.0801897	0.106086
0.1	0.0252153	0.11279
0.3	0.0240983	0.115306
1	0.0451859	0.161591
1	0.046958	0.156062
3	0.0784275	0.193834
3	0.0922496	0.214837
10	0.15359	0.239618
10	0.149909	0.231623
0.1	0.0171615	0.0694702
0.3	0.0198061	0.0761735
1	0.0406081	0.113868
1	0.0420701	0.105566
3	0.0890619	0.156795
3	0.0746943	0.129705
10	0.160352	0.202315
10	0.149542	0.169201
0.1	0.0370521	0.157725
0.3	0.0242428	0.144206
1	0.0505881	0.192705
1	0.0633951	0.211824
3	0.0966807	0.237519
3	0.132463	0.251833
10	0.184263	0.257405
10	0.210464	0.282345
0.1	0.0869082	0.305016
0.3	0.0666874	0.263496
1	0.122464	0.385381
1	0.228016	0.452895
3	0.280625	0.437641
3	0.299228	0.408247
10	0.456382	0.562094
10	0.835408	0.685799
0.1	0.0561685	0.19426
0.3	0.0519788	0.220126
1	0.0821575	0.283593
1	0.11184	0.298161
3	0.17944	0.444734
3	0.211099	0.383203
10	0.33483	0.496016
10	0.393207	0.45507
0.1	0.0194192	0.0687048
0.3	0.0153415	0.0740549
1	0.0287871	0.103873
1	0.0275332	0.0957035
3	0.0530936	0.139049
3	0.0497539	0.123148
10	0.0922423	0.154922
10	0.0893305	0.145431
0.1	0.0154543	0.0549725
0.3	0.0158881	0.0593616
1	0.027935	0.0832429
1	0.0284932	0.0804231
3	0.050707	0.120403
3	0.0473218	0.0989845
10	0.0921543	0.162848
10	0.0803282	0.134703
0.1	0.038489	0.0986222
0.3	0.0358989	0.13814
1	0.047284	0.140307
1	0.0699292	0.19612
3	0.121901	0.265146
3	0.107046	0.206357
10	0.253617	0.338893
10	0.161676	0.206818
0.1	0.02802	0.0812652
0.3	0.0264584	0.0977978
1	0.0486375	0.139288
1	0.055266	0.134379
3	0.0723215	0.192434
3	0.0751987	0.178754
10	0.142482	0.229345
10	0.15276	0.234629
0.1	0.0251174	0.104104
0.3	0.0224878	0.10996
1	0.0354579	0.145175
1	0.0459747	0.150195
3	0.0691653	0.204418
3	0.0724219	0.189096
10	0.114884	0.246717
10	0.120303	0.220547
0.1	0.021927	0.0815286
0.3	0.0175748	0.0868357
1	0.0329466	0.117682
1	0.0359181	0.119956
3	0.0614926	0.151772
3	0.0568161	0.134187
10	0.100838	0.187309
10	0.128009	0.186998
0.1	0.0707169	0.186826
0.3	0.0616524	0.207477
1	0.108139	0.282653
1	0.132099	0.292903
3	0.183522	0.418688
3	0.208884	0.414409
10	0.31767	0.564448
10	0.339819	0.552344
0.1	0.0312407	0.12751
0.3	0.0305737	0.14226
1	0.0556711	0.194934
1	0.0501174	0.175206
3	0.0973284	0.259182
3	0.116163	0.249383
10	0.157348	0.303409
10	0.205216	0.34205
0.1	0.0251385	0.0810657
0.3	0.0223414	0.0880525
1	0.0461904	0.134242
1	0.0399611	0.1071
3	0.076365	0.171847
3	0.0726211	0.154245
10	0.164895	0.236432
10	0.136523	0.188388
0.1	0.0267737	0.0829545
0.3	0.0265308	0.0980497
1	0.0500783	0.137053
1	0.055266	0.134379
3	0.0723215	0.192434
3	0.0769393	0.17516
10	0.142482	0.229345
10	0.15276	0.234629
0.1	0.176914	0.334825
0.3	0.0825882	0.341569
1	0.102603	0.414378
1	0.147029	0.497283
3	0.171425	0.586878
3	0.187179	0.565629
10	0.481758	0.865801
10	0.352809	0.595285
0.1	0.014745	0.0485538
0.3	0.0138382	0.0548829
1	0.0272716	0.0732539
1	0.0290784	0.0768749
3	0.0545875	0.10268
3	0.0508795	0.0942814
10	0.118412	0.126609
10	0.117821	0.124718
0.1	0.0268265	0.113423
0.3	0.0243226	0.116787
1	0.0505895	0.170807
1	0.046958	0.156062
3	0.0941187	0.225552
3	0.0921661	0.214529
10	0.171059	0.272294
10	0.149909	0.231623
0.1	0.0173673	0.0777028
0.3	0.0186902	0.0918783
1	0.0401181	0.134603
1	0.0349191	0.100004
3	0.0760908	0.175723
3	0.0533668	0.113979
10	0.134896	0.220842
10	0.117908	0.14959
0.1	0.015785	0.0555233
0.3	0.0152516	0.0583769
1	0.0273333	0.0807964
1	0.029367	0.0857146
3	0.0487448	0.112998
3	0.0533355	0.117443
10	0.083089	0.160164
10	0.0900704	0.138185
0.1	0.0348712	0.119966
0.3	0.0334487	0.12505
1	0.0704285	0.163723
1	0.0857662	0.187224
3	0.149891	0.257565
3	0.162826	0.257908
10	0.267151	0.364846
10	0.304838	0.394578
0.1	0.0220714	0.0947639
0.3	0.0274865	0.100008
1	0.0413319	0.131805
1	0.0515871	0.134481
3	0.0882521	0.206083
3	0.0761701	0.165798
10	0.139367	0.216747
10	0.15908	0.242167
1	0.0602434	0.286323
1	0.104377	0.286901
10	0.227287	0.505021
10	0.222114	0.388383
10	0.205605	0.358052
30	0.425477	0.649966
30	0.477475	0.70569
30	0.432332	0.520227
30	0.488475	0.485112
90	1.06816	1.07284
90	1.10792	0.86043
90	0.932521	0.529471
90	1.31464	0.737716
1	0.0320951	0.292523
1	0.103025	0.270953
10	0.026858	0.0977818
90	0.0429999	0.102772
90	0.0751663	0.0212693
1	0.0447459	0.229352
1	0.0639155	0.232454
10	0.19608	0.347554
10	0.181809	0.308668
10	0.150971	0.249329
30	0.398213	0.507571
30	0.422049	0.425175
30	0.348838	0.343273
30	0.325858	0.308426
90	0.959589	0.608632
90	0.84742	0.488604
90	0.891765	0.465009
90	0.675203	0.345585
1	0.0109238	0.0353454
1	0.017938	0.0512258
10	0.0514173	0.0538593
10	0.0633319	0.0651134
10	0.0832079	0.0756604
30	0.144821	0.0666557
30	0.135862	0.051898
30	0.193219	0.0726612
90	0.418707	0.0923651
1	0.0301009	0.0990556
1	0.0287432	0.0931335
10	0.11162	0.144588
10	0.117971	0.141287
10	0.0946229	0.109828
30	0.25686	0.205455
30	0.273751	0.212108
30	0.21939	0.15704
30	0.208723	0.142146
90	0.535732	0.275221
90	0.620595	0.312078
90	0.473984	0.20588
90	0.588823	0.230898
1	0.0478104	0.164687
1	0.0474256	0.150149
10	0.150973	0.257888
10	0.166505	0.250959
10	0.130487	0.190032
30	0.336462	0.353407
30	0.321777	0.335734
30	0.27158	0.256361
30	0.224867	0.21031
90	0.483078	0.324351
90	0.507684	0.340329
90	0.68574	0.423332
90	0.588753	0.353973
1	0.0423103	0.170466
1	0.0533307	0.184843
10	0.199747	0.29552
10	0.174824	0.250584
10	0.155158	0.206225
30	0.417366	0.425684
30	0.328016	0.303596
30	0.491786	0.450081
30	0.345181	0.303365
90	1.06432	0.825403
90	0.693972	0.535932
90	0.744439	0.492785
90	0.968344	0.548753
1	0.0335318	0.121679
1	0.0381762	0.120354
10	0.0975174	0.134759
10	0.145528	0.200479
10	0.134218	0.178132
30	0.23866	0.261263
30	0.268066	0.277169
30	0.242189	0.220347
30	0.244845	0.21703
90	0.587295	0.52545
90	0.638515	0.412766
90	0.381039	0.220975
90	0.610924	0.333247
1	0.0290818	0.104519
1	0.0340696	0.10898
10	0.112688	0.151878
10	0.10145	0.136186
10	0.131012	0.175608
30	0.214205	0.202576
30	0.273156	0.252148
30	0.227823	0.198787
30	0.316764	0.271668
90	0.537989	0.354626
90	0.423731	0.27008
90	0.578519	0.328415
90	0.654319	0.317657
1	0.0466283	0.150167
1	0.0489371	0.149883
10	0.173274	0.224748
10	0.216209	0.266354
10	0.155071	0.189753
30	0.316831	0.364753
30	0.376238	0.390833
30	0.304162	0.280055
30	0.312445	0.264013
90	0.508526	0.498554
90	0.601098	0.552523
90	0.686436	0.52883
90	0.722717	0.390312
1	0.088778	0.409489
1	0.160499	0.471067
10	0.317944	0.731154
10	0.413725	0.60571
10	0.415265	0.569325
30	0.520567	0.795538
30	0.721536	0.885884
30	1.04721	1.00852
30	0.61738	0.580038
90	1.35803	1.28361
90	1.36704	0.988858
90	2.3287	1.62657
90	1.27201	0.849465
1	0.0520548	0.334394
1	0.0871128	0.318719
10	0.250537	0.481429
10	0.243063	0.31838
10	0.338434	0.430658
30	0.514817	0.64337
30	0.413968	0.368483
30	0.512751	0.453014
30	0.483465	0.359856
90	1.01691	1.1496
90	1.03526	0.736621
90	0.83311	0.513347
90	1.16393	0.654952
1	0.103947	0.309553
1	0.0990802	0.288102
10	0.416542	0.477919
10	0.343431	0.367295
10	0.473221	0.477343
30	0.666601	0.488786
30	1.28654	0.93379
30	0.6161	0.437149
30	1.10903	0.715377
90	1.21257	0.994294
90	1.7565	1.03936
90	2.48997	0.447757
90	2.06123	0.25687
1	0.0826625	0.381558
1	0.106935	0.387534
10	0.303366	0.557815
10	0.271476	0.431968
10	0.373259	0.566167
30	0.871518	0.985069
30	1.08142	0.950703
30	0.548437	0.465063
30	0.608068	0.503194
90	1.50721	0.880325
90	1.588	0.76097
90	1.56347	0.708612
90	1.87619	0.638732
1	0.0418162	0.121778
10	0.141455	0.186505
10	0.160087	0.209704
10	0.117103	0.147709
10	0.109644	0.12915
30	0.325284	0.275608
30	0.207833	0.163606
30	0.325386	0.240136
30	0.238555	0.170543
90	0.715189	0.37274
90	0.498665	0.240466
90	0.549054	0.227056
1	0.0523531	0.187458
10	0.124242	0.231503
10	0.178347	0.319746
10	0.146227	0.252948
10	0.152949	0.253091
30	0.261636	0.321843
30	0.255477	0.294118
30	0.443195	0.463168
30	0.307825	0.31036
90	0.851837	0.834885
90	0.538487	0.375176
90	0.527726	0.342968
1	0.0937166	0.26903
10	0.280153	0.57496
10	0.293515	0.536011
10	0.240164	0.416696
10	0.256767	0.431257
30	0.543664	0.74224
30	0.497593	0.662045
30	0.450077	0.5871
30	0.416799	0.525004
90	0.988363	1.24778
90	0.833978	0.84667
90	1.04543	0.859699
1	0.0330917	0.0968258
10	0.114859	0.136943
10	0.14177	0.167507
10	0.112965	0.130096
10	0.159537	0.168978
30	0.326425	0.276708
30	0.212523	0.177985
30	0.245983	0.203363
30	0.305843	0.234377
90	0.554282	0.313299
90	0.64775	0.350975
90	0.528128	0.276312
1	0.0201967	0.0865173
10	0.099541	0.145489
10	0.0879823	0.126316
10	0.092343	0.129728
10	0.111993	0.153767
30	0.199455	0.17568
30	0.176537	0.154941
30	0.242042	0.208686
30	0.208993	0.171195
90	0.466399	0.251895
90	0.458953	0.230169
90	0.556195	0.272239
1	0.0400764	0.131016
10	0.128172	0.189646
10	0.134114	0.195075
10	0.123315	0.177544
10	0.137931	0.192852
30	0.235846	0.241918
30	0.281388	0.267384
30	0.272435	0.25443
30	0.294032	0.257906
90	0.568046	0.412338
90	0.827016	0.488355
90	0.557124	0.268668
1	0.0218948	0.0762061
10	0.121859	0.173329
10	0.100553	0.132067
10	0.10974	0.140436
10	0.0856017	0.093687
30	0.233573	0.213246
30	0.275594	0.244247
30	0.303355	0.240061
30	0.184119	0.11463
90	0.544881	0.411121
90	0.612191	0.404029
90	0.571918	0.352771
1	0.0420027	0.126583
10	0.136025	0.201053
10	0.14205	0.20823
10	0.110553	0.159617
10	0.113996	0.161286
30	0.275425	0.280092
30	0.282671	0.286796
30	0.200305	0.201539
30	0.228081	0.225691
90	0.431637	0.33632
90	0.599847	0.463318
90	0.502395	0.343181
1	0.0427661	0.123503
10	0.127934	0.185605
10	0.144581	0.201148
10	0.145533	0.198351
10	0.128547	0.172538
30	0.291858	0.288447
30	0.230321	0.206785
30	0.263405	0.234746
30	0.32382	0.273624
90	0.583288	0.378538
90	0.638024	0.375574
90	0.628173	0.275871
1	0.0849252	0.29593
1	0.0908197	0.288402
10	0.320806	0.466613
10	0.289926	0.375605
10	0.375019	0.479193
30	0.938997	0.746596
30	0.696793	0.552271
30	0.567965	0.41474
90	1.15315	1.20461
90	1.4283	0.887738
90	1.54076	0.888411
1	0.0532175	0.165884
1	0.0527996	0.159694
10	0.130532	0.193524
10	0.167341	0.241876
10	0.187275	0.268508
30	0.338633	0.322573
30	0.397102	0.368195
30	0.28885	0.252871
90	0.646598	0.39257
90	0.785362	0.466498
90	0.608411	0.34664
1	0.0476133	0.154735
1	0.0490863	0.157034
10	0.167523	0.241736
10	0.143939	0.190649
10	0.192846	0.250436
30	0.454038	0.367402
30	0.369463	0.29765
30	0.308309	0.234707
90	0.691562	0.451631
90	0.697417	0.405067
90	0.921756	0.427414
1	0.0423547	0.12147
1	0.0484699	0.134131
10	0.180778	0.225843
10	0.15382	0.183928
10	0.192067	0.200263
30	0.300967	0.274942
30	0.382079	0.312614
30	0.445733	0.329461
90	0.742258	0.540879
90	0.635454	0.457923
90	0.700831	0.441735
1	0.02552	0.077775
1	0.0254082	0.074953
10	0.0932662	0.129402
10	0.0914915	0.120288
10	0.0791129	0.0958589
30	0.204263	0.180979
30	0.190213	0.155084
30	0.164739	0.128272
90	0.457701	0.236737
90	0.453786	0.221747
90	0.40776	0.18403
1	0.0291907	0.0820718
1	0.0271112	0.0712334
10	0.117214	0.131937
10	0.14089	0.153363
10	0.113053	0.122835
30	0.213714	0.195816
30	0.244994	0.204474
30	0.278147	0.228723
90	0.540567	0.359979
90	0.571215	0.346841
90	0.603768	0.346005
1	0.0314837	0.126619
1	0.0333692	0.125901
10	0.105403	0.190452
10	0.0882908	0.152464
10	0.113679	0.1899
30	0.208394	0.249107
30	0.169177	0.200542
30	0.213561	0.241209
90	0.443045	0.353719
90	0.38605	0.283697
90	0.402103	0.266426
1	0.0261319	0.076723
1	0.02525	0.0734707
10	0.0850851	0.117194
10	0.0968622	0.129305
10	0.0817135	0.104981
30	0.182991	0.194328
30	0.165975	0.160557
30	0.18091	0.157829
90	0.384088	0.341214
90	0.362516	0.242798
90	0.393176	0.232247
1	0.0128984	0.041906
1	0.0139073	0.0415032
10	0.0402888	0.0567346
10	0.0545148	0.0740406
10	0.0554809	0.0691113
30	0.0959277	0.120823
30	0.0996885	0.100498
30	0.0770236	0.0774228
90	0.188397	0.153303
90	0.177056	0.140257
90	0.183104	0.125088
0.03	0.00935342	0.0579471
0.1	0.015435	0.0662818
0.3	0.0208482	0.0704034
1	0.0362268	0.0850194
3	0.0689505	0.112864
10	0.113406	0.141731
30	0.231116	0.17654
30	0.238298	0.198167
0.03	0.0109301	0.0805327
0.1	0.0143263	0.072189
0.3	0.0189944	0.0787694
1	0.0439184	0.174814
3	0.0587548	0.229052
10	0.133465	0.230014
30	0.220726	0.184379
30	0.302629	0.334357
0.03	0.0124657	0.0739441
0.1	0.0119469	0.0540262
0.3	0.0195363	0.0595191
1	0.0479094	0.0805885
3	0.104715	0.110934
10	0.21181	0.146716
30	0.476212	0.198946
30	0.468274	0.218496
0.03	0.0199364	0.251449
0.1	0.0515476	0.223451
0.3	0.0397951	0.218507
1	0.0689538	0.243011
3	0.10572	0.281132
10	0.2202	0.287702
30	0.537093	0.326806
30	0.656138	0.552913
0.03	0.0141939	0.0779114
0.1	0.0210972	0.0739186
0.3	0.0344763	0.0837074
1	0.0843352	0.123225
3	0.162922	0.180878
10	0.30115	0.245236
30	0.682429	0.405985
30	0.654827	0.393857
0.03	0.0221214	0.140879
0.1	0.0254978	0.125195
0.3	0.025138	0.134843
1	0.0324846	0.096757
3	0.0621485	0.1152
10	0.145235	0.255008
30	0.287292	0.326903
30	0.266043	0.255379
0.03	0.0221214	0.140879
0.1	0.0254978	0.125195
0.3	0.025138	0.134843
1	0.0324846	0.096757
3	0.0621485	0.1152
10	0.145235	0.255008
30	0.287292	0.326903
30	0.266043	0.255379
0.03	0.020838	0.103387
0.1	0.0431356	0.121697
0.3	0.0604136	0.144403
1	0.109949	0.197756
3	0.213468	0.282176
10	0.4375	0.332322
30	0.962489	0.444287
30	1.1142	0.597113
0.03	0.0146985	0.172696
0.1	0.0482538	0.225568
0.3	0.0476184	0.307259
1	0.0889081	0.335361
3	0.0932842	0.40658
10	0.277887	0.523078
30	0.656121	0.599369
30	0.680044	0.723081
0.03	0.0174888	0.263727
0.1	0.0871817	0.299479
0.3	0.123262	0.322752
1	0.294466	0.457675
3	0.366878	0.498692
10	1.95717	1.38491
30	2.54837	3.07211
30	3.44188	2.14777
0.03	0.0172323	0.125067
0.1	0.0284375	0.119374
0.3	0.0340578	0.126026
1	0.0730839	0.18915
3	0.138754	0.191847
10	0.289916	0.292201
30	0.619468	0.380358
30	0.638084	0.424712
0.03	0.0066893	0.0487493
0.1	0.0123449	0.0554684
0.3	0.0200639	0.0628761
1	0.0616122	0.111614
3	0.134725	0.148922
10	0.250851	0.194074
30	0.551781	0.338777
30	0.561572	0.29843

## Sheet: 3B
Frequency (Hz)	G" (Pa)	G' (Pa)
0.03	0.241332	1.38976
0.1	0.274317	1.40458
0.3	0.412999	1.64193
1	0.560955	1.97549
3	0.697813	2.4165
10	0.937513	2.85512
0.03	0.353774	1.2945
0.1	0.522803	1.5322
0.3	0.663887	2.05559
1	0.556421	2.43631
3	0.593269	2.96813
10	0.743535	3.17127
0.03	0.238825	1.58569
0.1	0.202734	1.65934
0.3	0.230231	1.84726
1	0.288491	1.9953
3	0.640545	2.30306
10	0.941667	2.75349
0.03	0.227579	1.08901
0.1	0.306191	1.18751
0.3	0.440607	1.43476
1	0.716106	1.74451
3	1.00396	2.32034
10	1.56287	3.11331
0.03	0.506158	2.25365
0.1	0.655715	2.20476
0.3	1.12088	2.89823
1	2.42225	4.46737
3	3.03137	6.14508
10	4.53825	7.59817
0.03	0.479656	1.59819
0.1	0.490145	1.892
0.3	0.514588	2.25652
1	0.731595	2.82166
3	1.08019	3.11682
10	1.35801	3.9047
0.03	0.160671	0.689383
0.1	0.21395	0.799288
0.3	0.281719	0.979225
1	0.364669	1.25103
3	0.462317	1.48463
10	0.612538	1.94086
0.03	0.219516	1.34284
0.1	0.198781	1.39655
0.3	0.242785	1.56709
1	0.353861	1.7607
3	0.594048	2.06046
10	0.891347	2.49419
0.03	0.309978	1.47689
0.1	0.421059	1.7266
0.3	0.547587	2.00408
1	0.993619	2.57272
3	1.41213	3.64004
10	1.51719	4.70325
0.03	0.172226	0.853279
0.1	0.197521	0.977643
0.3	0.206625	1.13715
1	0.223423	1.3121
3	0.427662	1.48664
10	0.595288	1.89715
0.03	0.180112	0.882472
0.1	0.245235	0.986752
0.3	0.351908	1.17375
1	0.552323	1.51576
3	0.6417	1.86916
10	0.814141	2.42389
0.03	0.235541	1.23165
0.1	0.300226	1.29127
0.3	0.414903	1.62267
1	0.391055	1.9949
3	0.525	2.19718
10	0.826839	2.75278
0.03	0.330882	1.98338
0.1	0.406929	2.07082
0.3	0.629924	2.44542
1	0.922389	3.36025
3	1.16606	3.81633
10	1.60908	5.17093
0.03	0.323156	1.6668
0.1	0.443319	1.82612
0.3	0.636493	2.27424
1	0.734696	3.10081
3	1.02691	3.31083
10	1.72356	4.33105
0.03	0.143786	0.652036
0.1	0.19306	0.77511
0.3	0.246089	0.94402
1	0.33695	1.15599
3	0.502423	1.37221
10	0.734133	1.97206
0.03	0.20686	0.873711
0.1	0.295739	1.00229
0.3	0.41371	1.27168
1	0.574153	1.65369
3	0.76625	1.90808
10	0.9963	2.89954
0.03	0.415713	2.028
0.1	0.544636	2.26147
0.3	0.400708	2.80185
1	0.53202	3.05215
3	1.01841	3.89685
10	1.97176	5.76848
0.03	0.324443	1.1796
0.1	0.473631	1.33973
0.3	0.544168	1.88743
1	0.429174	2.05623
3	0.64891	2.12611
10	0.80998	2.88857
0.03	0.257826	1.7121
0.1	0.24425	1.80192
0.3	0.295959	1.96287
1	0.447548	2.4007
3	1.05131	2.96044
10	0.978507	3.35734
0.03	0.226631	0.978902
0.1	0.288072	1.03482
0.3	0.44993	1.30963
1	0.772968	1.57927
3	1.08519	2.18447
10	1.28795	3.25879
0.03	0.902243	2.80894
0.1	0.973667	3.42291
0.3	0.56556	4.57665
1	0.136387	4.80528
3	0.652517	4.3131
10	1.31691	5.07859
0.03	0.392222	2.47342
0.1	0.467398	2.42998
0.3	0.671936	3.00976
1	0.898864	3.55287
3	1.42241	4.00876
10	1.32856	5.39521
0.03	0.342344	1.35207
0.1	0.522467	1.61669
0.3	0.649523	2.10704
1	0.639853	2.83747
3	0.824484	3.16453
10	0.946032	3.06334
0.03	0.767315	2.32874
0.1	0.817768	2.69198
0.3	0.606963	3.52758
1	0.378009	3.80161
3	1.33895	4.2545
10	2.49578	6.09363
0.03	0.378981	1.49503
0.1	0.488876	1.56899
0.3	0.535419	2.05065
1	0.469245	2.51672
3	0.731129	3.05982
10	0.764719	3.24639
0.03	0.419718	1.95487
0.1	0.533905	2.09441
0.3	0.668379	2.48513
1	1.24996	3.00279
3	1.65031	4.34861
10	2.21934	5.85142
0.03	0.272237	1.42358
0.1	0.320044	1.60671
0.3	0.391545	1.83815
1	0.534189	2.69588
3	0.795841	3.03013
10	0.702879	2.64543
0.03	0.321932	1.47707
0.1	0.3205	1.70219
0.3	0.338275	1.98944
1	0.398254	2.14821
3	0.836988	2.67335
10	1.39125	3.26906
0.03	0.208736	1.41055
0.1	0.149679	1.7365
0.3	0.105184	1.86027
1	0.251612	2.01004
3	0.444106	2.31591
10	0.7628	2.90378
0.03	0.130734	0.61613
0.1	0.172467	0.693564
0.3	0.248358	0.839113
1	0.355474	1.09427
3	0.508479	1.39732
10	0.700858	1.76444
0.03	0.211526	1.03662
0.1	0.283188	1.20354
0.3	0.356413	1.4219
1	0.516267	1.77613
3	0.705376	2.18567
10	0.838728	2.67405
0.03	0.267603	1.22127
0.1	0.365148	1.36998
0.3	0.431813	1.69439
1	0.478409	2.05269
3	0.666923	2.40879
10	0.632218	2.85545
0.03	0.428555	2.52357
0.1	0.561817	2.83041
0.3	0.83489	3.50333
1	1.2302	4.24639
3	1.71796	5.54176
10	2.21872	8.25044
0.03	0.425652	2.82799
0.1	0.221293	3.27326
0.3	0.414809	3.61639
1	0.425682	5.25669
3	1.09911	4.79194
10	1.57183	5.55027
0.03	1.09272	3.49607
0.1	1.43162	4.56667
0.3	0.539877	6.23072
3	0.787858	4.96102
10	0.99566	6.24495
0.03	0.431959	2.35208
0.1	0.602987	2.47333
0.3	0.781386	3.09814
1	1.24448	4.41585
3	1.07265	4.13299
10	1.8731	5.17998
0.03	0.341771	1.65569
0.1	0.532561	1.79819
0.3	0.970712	2.42306
1	0.56555	3.33775
3	1.28608	3.71841
10	1.36641	4.43624
0.03	0.255324	1.13035
0.1	0.340824	1.18632
0.3	0.571739	1.4626
1	0.916812	1.95766
3	1.16859	2.6792
10	1.27293	3.94166
0.03	0.224483	0.868819
0.1	0.358908	1.01674
0.3	0.545008	1.34905
1	0.790372	1.87863
3	0.854425	2.26345
10	1.11899	3.23986
0.03	0.442379	3.19168
0.1	0.47781	3.10521
0.3	0.732781	3.73492
1	1.00598	3.91069
3	1.67398	5.19692
10	1.05146	5.90283
0.03	0.324449	1.43235
0.1	0.392508	1.56632
0.3	0.560807	1.95859
1	0.803184	2.29497
3	1.0744	2.93486
10	1.20589	4.25927
0.03	0.354435	1.43114
0.1	0.456315	1.71167
0.3	0.499746	2.12726
1	0.495286	2.45601
3	0.7708	2.91846
10	1.33301	3.41666
0.03	0.322758	1.79939
0.1	0.357702	2.04239
0.3	0.518594	2.26372
1	0.685091	2.83878
3	1.03554	2.98602
10	1.09846	4.44875
0.03	0.345307	1.80552
0.1	0.436444	2.05607
0.3	0.670757	2.39873
1	1.3578	3.64242
3	1.81765	4.65881
10	2.20321	6.4789
0.03	0.227131	0.93538
0.1	0.373972	1.21103
0.3	0.489073	1.49278
1	0.724121	1.99837
3	0.939135	2.38848
10	1.30695	3.24423
0.03	0.26833	1.14374
0.1	0.335419	1.25594
0.3	0.34829	1.63974
1	0.275069	1.6452
3	0.436633	1.78786
10	0.677021	2.4712
0.03	0.291776	1.44879
0.1	0.435243	1.68822
0.3	0.628211	1.9895
1	0.887367	2.32438
3	1.10086	3.87384
10	1.48352	3.9734
0.03	0.400091	1.74488
0.1	0.383124	1.69128
0.3	0.579802	2.0751
1	0.64601	2.47349
3	1.46564	3.57932
10	1.50525	4.12218
0.03	0.52683	2.17964
0.1	0.642071	2.35384
0.3	0.828223	3.14825
1	1.2557	3.63956
3	2.32068	4.4798
10	2.26708	5.76194
0.03	0.343023	1.41097
0.1	0.479678	1.62536
0.3	0.621833	2.0345
1	1.2129	2.52266
3	1.66049	4.01113
10	1.02497	4.71047
0.03	0.341726	1.19374
0.1	0.600699	1.32397
0.3	1.12022	1.85835
1	1.82553	2.85161
3	2.38553	4.64505
10	2.68027	5.3389
0.03	0.278082	1.23312
0.1	0.394128	1.37605
0.3	0.58657	1.7284
1	1.34799	2.75884
3	2.05168	4.91281
10	1.45359	3.6014
0.03	0.636422	2.44271
0.1	0.961675	2.63708
0.3	1.60481	3.81477
1	2.09131	4.32631
3	3.07966	6.57412
10	2.44107	7.29771
0.03	0.54963	1.96519
0.1	0.660909	2.2528
0.3	0.642179	3.08096
1	0.106353	3.24329
3	1.03867	3.74719
10	1.78496	5.31272
0.03	0.411188	1.50421
0.1	0.5495	1.74063
0.3	0.719725	2.15463
1	0.943999	2.62448
3	1.82947	3.86166
10	1.91499	6.19605
0.03	0.266334	1.55687
0.1	0.275565	1.78429
0.3	0.266346	1.8642
1	0.412016	2.20711
3	0.610073	2.43064
10	0.948539	2.66343
0.03	0.116664	0.511027
0.1	0.189395	0.544043
0.3	0.28468	0.70692
1	0.370355	0.941034
3	0.468732	1.23019
10	0.664596	1.68616
0.03	0.275517	1.61295
0.1	0.213718	1.55109
0.3	0.325103	1.65808
1	0.474564	1.86724
3	0.731347	2.37839
10	1.09676	3.14142
0.03	0.409059	1.13671
0.1	0.705024	1.23551
0.3	1.23334	2.23224
1	1.06747	2.7592
3	0.995187	2.93384
10	1.36961	5.46261
0.03	0.564841	2.42732
0.1	0.776868	3.05464
0.3	0.94277	3.32598
1	1.6631	4.30502
3	2.54992	6.22196
10	2.41305	7.34084
0.03	0.381982	1.73122
0.1	0.518092	2.05147
0.3	0.864852	2.42478
1	1.77545	3.71868
3	2.50753	4.60303
10	4.52756	7.01881
0.03	0.56677	2.76599
0.1	0.526843	2.77378
0.3	0.489629	3.02152
1	0.380767	3.09873
3	0.961567	3.52751
10	1.49217	4.64642
0.03	0.157245	2.26917
0.3	0.0575008	2.11991
1	0.243921	2.36578
3	0.833628	2.57562
10	1.44338	3.19168
0.03	0.331438	1.77013
0.1	0.408254	1.90312
0.3	0.546993	2.22998
1	0.687656	2.96568
3	0.951719	3.14901
10	1.3437	4.22729
0.03	0.239124	1.11548
0.1	0.179695	1.0422
0.3	0.16067	1.09024
1	0.262921	1.43381
3	0.443896	1.88616
10	0.517234	1.37563
0.03	0.378698	1.9962
0.1	0.433421	2.30079
0.3	0.385012	2.42734
1	0.448272	2.72544
3	0.628136	2.81904
10	0.700629	3.3013
0.03	0.0280019	2.45689
0.1	0.0754638	2.28008
0.3	0.298048	2.28328
1	0.498289	2.37319
3	0.587525	2.84114
10	0.934117	3.36824
0.03	0.440172	2.58343
0.1	0.388696	2.91994
0.3	0.700764	2.88314
1	1.29043	3.53916
3	2.14649	4.90303
10	3.14764	6.79318
0.03	0.192446	1.12246
0.1	0.235106	1.23661
0.3	0.311287	1.38839
1	0.572544	1.64497
3	0.801514	2.05088
10	1.416	2.4911
0.03	0.0241791	1.99698
0.3	0.146113	1.86149
1	0.585135	2.07485
3	1.16691	2.95194
10	1.50711	3.55493
0.03	0.267532	2.05336
0.1	0.177299	1.94391
0.3	0.0993818	1.97331
1	0.465105	2.2368
3	0.405331	2.28816
10	0.765906	2.76292
0.03	0.144346	0.962814
0.1	0.152531	1.05199
0.3	0.169051	1.15572
1	0.230973	1.21983
3	0.425772	1.40785
10	0.771031	1.76714
0.03	0.306347	1.81458
0.1	0.284111	2.07606
0.3	0.397815	2.07603
1	0.694651	2.46717
3	1.00492	3.21235
10	1.65359	4.20112
0.03	0.212289	1.12726
0.1	0.258249	1.14855
0.3	0.405786	1.38503
1	0.546671	1.81508
3	0.923638	2.01333
10	1.32636	3.03399
0.03	0.529484	1.70166
0.1	1.00648	2.49105
0.3	0.378505	3.52357
3	0.429198	3.41082
10	0.815812	3.82077
0.03	0.203399	1.12555
0.1	0.258464	1.24253
0.3	0.38539	1.46677
1	0.528039	1.75592
3	0.767332	2.2071
10	0.953917	2.62856
0.03	0.579224	2.69044
0.1	0.76578	2.95051
0.3	1.39067	3.74702
1	1.11236	3.69699
3	1.27043	5.00832
10	2.66823	7.15347
0.03	0.558672	2.79583
0.1	0.717894	3.45398
0.3	0.754807	3.66809
1	0.578529	4.02229
3	0.69528	4.35906
10	1.82179	5.14545
0.03	0.501068	2.37505
0.1	0.531432	3.02921
0.3	0.600874	3.13967
1	0.739486	3.82437
3	0.916651	4.3518
10	1.26052	5.12447
1	1.12974	4.57915
3	1.37394	4.94592
10	1.888	6.35905
30	4.07469	8.42156
100	3.06053	9.73442
1	0.677518	4.35616
3	1.25299	4.67864
10	2.17627	6.03904
30	3.23176	7.57424
100	4.77832	10.6668
1	0.677518	4.35616
3	1.25299	4.67864
10	2.17627	6.03904
30	3.23176	7.57424
100	4.77832	10.6668
1	0.053102	4.21662
3	0.597874	4.31846
10	1.12586	4.86925
30	1.58739	5.83376
100	2.12311	7.39048
1	0.476656	2.22814
3	0.419212	2.54457
10	0.671653	3.26771
30	1.11735	3.79767
100	2.08072	4.03598
1	0.445227	1.52589
3	0.70496	1.82232
10	0.657727	1.68068
30	0.898853	2.2392
100	1.52101	3.27647
1	0.61564	2.52874
3	1.14734	3.08176
30	1.85522	3.4698
100	2.65337	5.79139
3	0.216448	1.05233
10	0.342804	1.13709
30	0.614184	1.47979
100	1.30427	2.1997
3	0.488689	2.40748
10	0.704866	2.89708
30	0.899782	3.74831
100	2.32513	3.97708
3	0.659324	2.89752
10	0.88677	3.29777
30	1.97365	4.1119
100	5.54832	6.24342
3	0.524041	2.82199
10	0.65271	3.54901
30	1.00926	3.97432
100	1.6763	4.26052
3	0.211513	1.0691
10	0.317188	1.2665
30	0.550467	1.44882
100	1.45681	2.29157
3	0.242357	1.26215
10	0.415278	1.35422
30	0.740802	1.61491
100	1.5841	2.10325
3	0.224769	1.08956
10	0.355059	1.17043
30	0.532808	1.31553
100	1.39401	2.48249
3	0.196267	0.958761
10	0.259035	0.981544
30	0.560347	1.30652
100	1.18089	1.84004
3	0.579976	3.09311
10	0.624577	3.21041
30	1.56872	4.21298
100	2.83715	5.01576
3	0.657652	2.76773
10	0.732799	3.08651
30	1.62468	4.05591
100	3.47805	4.26811
3	0.208613	0.650551
10	0.295159	0.750165
30	0.449608	1.00839
100	1.08089	1.42631
3	0.293987	1.43611
10	0.411338	1.41917
30	0.826117	1.94122
100	1.73811	2.27834
3	0.165328	0.706857
10	0.254799	0.744523
30	0.527633	0.986999
100	0.912353	1.30173
3	0.775894	3.48734
10	1.0154	4.25516
30	2.28895	5.77208
100	5.26536	7.2453
3	0.548731	1.70012
10	0.740603	1.93451
30	0.903876	2.22676
100	1.30934	2.61474
3	0.334166	1.16308
10	0.472999	1.31354
30	0.837315	1.72938
100	1.31042	2.17872
3	0.237289	0.780862
10	0.305673	0.908202
30	0.611294	1.34019
100	1.40115	1.76928
3	0.454619	1.57631
10	0.514732	1.86875
30	1.12056	2.0522
100	2.5029	3.26042
3	0.266883	2.1891
10	0.462748	2.43161
30	1.20367	2.66339
100	0.618188	2.69124
3	0.523031	2.0709
3	0.162387	0.694119
3	0.219385	0.917977
3	0.617469	2.47142
3	1.16581	4.35997
3	0.341203	1.53175
3	0.459046	2.30234
3	0.428503	1.82936
3	0.382292	1.61441
3	1.02506	4.35362
3	0.422965	1.93643
3	0.255987	1.26979
3	0.281669	1.09744
3	0.569901	2.80479
3	0.670843	2.91672
3	0.183883	0.926828
3	0.843578	3.87774
3	0.188084	0.633438
3	0.193356	0.905049
10	0.0894417	0.0465831
100	1.93752	2.22527
10	0.547529	1.48975
30	0.912484	1.82211
3	0.300299	1.1612
100	3.38166	5.21595
10	1.18339	3.40423
30	2.27527	4.28483
3	0.7162	2.82227
100	1.1101	2.62255
10	0.30538	2.56261
30	0.56557	2.85132
3	0.301587	2.0907
100	2.83376	4.42293
10	0.754819	2.74243
30	1.30712	3.14894
3	0.486315	2.10329
100	2.93918	2.55691
10	0.636008	1.79615
30	1.24135	2.03421
3	0.375982	1.4717
100	5.72546	5.72475
10	1.56138	4.28252
30	2.06149	5.63479
3	0.735948	3.94087
100	4.90529	4.83068
10	1.06426	2.87724
30	2.06212	3.34026
3	0.596443	2.34626
100	10.4314	7.2208
10	1.50362	4.09482
30	3.67159	5.73176
3	0.965587	3.69089
100	2.2934	2.66234
10	0.523168	1.59374
30	1.21368	1.76389
3	0.307811	1.12673
100	2.1266	3.83069
10	0.891879	2.30962
30	1.53262	2.72486
3	0.390348	2.13741
100	3.63279	3.39545
10	0.967255	2.69871
30	1.90864	3.14155
3	0.565696	2.05162
100	9.30452	7.75876
10	1.48878	6.54354
30	3.78745	7.67575
3	1.28518	5.08687
100	7.88806	8.07597
10	1.25701	4.08345
30	2.85159	5.20081
3	0.777635	3.67947
100	2.8821	2.7352
10	0.608102	1.53951
30	1.15188	1.93799
3	0.331063	1.28391

## Sheet: 3C
Bead nr	Frequency (Hz)	G" (Pa)	G' (Pa)
1	0.1	0.00980667	0.0484897
1	0.3	0.026995	0.0739147
1	1	0.0508396	0.0876738
1	3	0.119998	0.113914
1	10	0.239838	0.224984
1	30	0.376687	0.46156
1	100	0.843869	1.20075
2	0.1	0.0163101	0.0437367
2	0.3	0.0448024	0.0542314
2	1	0.149313	0.102221
2	3	0.438232	0.134592
2	10	1.39301	0.666481
2	30	3.61061	1.69584
3	0.1	0.0220244	0.0794712
3	0.3	0.0342563	0.0924201
3	1	0.0617358	0.103213
3	3	0.146909	0.126041
3	10	0.408384	0.170281
3	30	0.898267	0.452585
3	100	1.65871	1.15578
4	0.1	0.0076966	0.0194372
4	0.3	0.0162847	0.0256489
4	1	0.0296133	0.0268731
4	3	0.0717754	0.0510853
4	10	0.177407	0.0879642
4	30	0.404296	0.134644
4	100	1.07091	0.345824
5	0.1	0.0342258	0.0663379
5	0.3	0.0367687	0.0886809
5	1	0.0504347	0.110665
5	3	0.0938595	0.159493
5	10	0.212518	0.230254
5	30	0.531369	0.236787
5	100	1.27035	0.0644848
6	0.1	0.0166841	0.081237
6	0.3	0.0356186	0.0957857
6	1	0.0691215	0.121518
6	3	0.144079	0.171156
6	10	0.323522	0.272405
6	30	0.602729	0.380217
6	100	1.89243	1.23619

## Sheet: 3D
power-law exponent - low collagen	power-law exponent - high collagen
0.681563	0.000184
0.552363	0.034302
0.652954	0.085855
0.539685	0.11662
0.590178	0.120794
0.578085	0.130555
0.38815	0.136152
0.54525	0.139854
0.607377	0.145667
0.625984	0.168075
0.556333	0.168946
0.598919	0.176466
0.637896	0.176841
0.514034	0.181877
0.614618	0.18481
0.552976	0.19222
0.60906	0.203974
0.473589	0.214585
0.543855	0.220496
0.549194	0.220941
0.518224	0.223719
0.511697	0.224713
0.728149	0.225435
0.798735	0.225664
0.634911	0.226685
0.634911	0.229782
0.586032	0.235596
0.524824	0.236332
0.584537	0.239657
0.505741	0.240899
0.634911	0.240996
0.586032	0.241681
0.619784	0.243542
0.586769	0.24554
0.703756	0.251086
0.728149	0.256092
0.511697	0.256938
0.592773	0.257654
0.598919	0.258177
0.637896	0.263351
0.568287	0.267107
0.608775	0.267184
0.569573	0.267455
0.695214	0.268921
0.71303	0.271737
0.624632	0.271753
0.821925	0.272755
0.655404	0.273634
0.704941	0.274313
0.656614	0.275619
0.761578	0.276915
0.638526	0.278372
0.530265	0.278433
0.667974	0.280384
0.714607	0.287988
0.769762	0.290335
0.668179	0.294639
0.704355	0.295794
0.70383	0.298807
0.831999	0.303359
0.77801	0.303577
0.913278	0.303847
1.03581	0.307555
0.958683	0.323886
0.66318	0.330974
0.709399	0.331907
0.857723	0.345815
0.74289	0.349051
0.556083	0.360422
0.619844	0.362975
0.632387	0.371381
0.659005	0.372517
0.510722	0.373377
0.767623	0.373377
0.81929	0.374876
0.803616	0.377148
0.698237	0.377715
0.750192	0.380374
0.731259	0.38372
0.642315	0.395815
0.919869	0.396685
0.858607	0.402724
0.665452	0.406664
0.805903	0.407402
0.40636	0.409584
0.559762	0.418008
0.44144	0.424276
0.498227	0.439079
0.440903	0.448651
0.48245	0.448711
0.597483	0.48566
0.545826	0.504962
0.563954	0.539321
0.505002	0.549649
0.476587	0.567362
0.574858	0.567362
0.491528	0.574703
0.521099	0.575039
0.542732	0.584174
0.535369	0.584372
0.423852	0.585006
0.63578	0.58961
0.538951	0.602378
0.520782	0.604702
0.62554	0.624073
0.508897	0.627867
0.465981	0.629648
0.41842	0.644882
0.571623	0.665554
0.536157	0.66726
0.559333	0.668798
0.528087	0.67221
0.582504	0.693425
0.591145	0.699201
0.520133	0.72489
0.490926	0.79281
0.551984	0.799279
0.497709	0.831091
0.598849
0.534216
0.471425
0.464314
0.500778
0.475339
0.432246
0.508626
0.424358
0.483156
0.538281
0.471685
0.475835
0.625578
0.485174
0.528087
0.457956
0.539087
0.487854
0.769511
0.722595
0.862489
0.751646
0.604454
0.715145
0.700792
0.693461
0.579648
0.671475
0.631067
0.66765
0.701256
0.683028
0.645782
0.596689
0.674408
0.764569
0.761719
0.769101
0.646185
0.702396
0.61377
0.634336
0.667427
0.59543
0.751229
0.729901
0.640193
0.674713
0.606537
0.560834
0.590534
0.685941
0.773257
0.650416
0.588113
0.588113
0.710821
0.748796
0.626961
0.660894
0.667954

## Sheet: 4A
Frequency (Hz)	G" (Pa)	G' (Pa)
1	9.46824	42.3482
10	43.5479	58.3732
0.01	3.04918	50.8372
1	17.4404	74.6586
10	76.078	119.961
0.01	5.14524	61.3334
1	10.9374	79.0664
10	37.5035	95.2132
1	13.1579	78.7356
10	76.7457	119.195
0.01	6.66	77.3069
1	16.5589	59.021
10	113.777	162.028
0.01	7.13173	102.388
1	15.8506	64.4577
0.1	9.81564	58.8815
0.01	5.36442	49.4904
10	62.5139	102.077
0.01	1.68275	61.0222
1	13.3435	69.0664
10	38.9956	102.277
1	10.2271	52.3893
0.1	5.12047	50.4428
0.01	1.94065	58.5702
10	69.5553	123.106
1	32.8291	150.261
0.1	25.8888	128.82
0.01	11.5836	106.85
10	78.8973	224.45
1	15.87	66.0134
0.1	6.75776	57.2993
0.01	3.62712	53.9177
10	73.7307	95.7795
1	15.1614	64.4117
0.1	6.5379	57.9061
0.01	2.92509	51.5396
10	70.3368	85.839
1	41.5365	116.277
0.1	23.2725	103.415
0.01	8.74478	84.7787
10	127.55	165.67
1	32.3337	107.766
0.1	13.2119	108.031
10	202.263	158.951
1	29.0861	87.5926
0.1	14.1101	76.8474
0.01	8.04145	66.401
10	132.069	182.443
1	14.118	41.2746
0.1	5.16017	35.5365
0.01	3.161	31.409
10	76.596	54.3218
0.01	1.55651	56.3706
0.1	7.4287	60.966
1	16.9632	66.2576
10	108.403	100.322
1	19.7367	74.4785
10	117.194	136.176
1	38.5945	206.627
10	90.1849	212.858
0.1	16.536	96.0471
0.01	7.15386	77.9639
10	163.072	206.286
0.1	18.1062	71.642
0.01	3.96236	48.1191
10	63.7897	142.635
0.1	31.0605	110.195
0.01	17.0749	74.5864
10	150.878	221.358
0.1	23.5604	172.838
0.01	1.9393	157.529
10	105.392	175.001
1	17.1261	77.3659
0.1	6.69371	72.5085
0.01	4.65341	62.8572
10	73.6077	87.1426
1	10.5777	55.1746
0.1	3.91748	43.8909
0.01	2.86977	32.3401
10	42.9513	79.0757
1	6.58949	37.7804
0.1	2.61115	36.3566
0.01	3.14014	29.3262
10	40.3793	91.5571
1	14.9427	86.8979
0.1	10.12	78.1312
0.01	7.58194	70.055
10	41.8338	153.347
1	12.4185	84.5639
0.1	9.02513	70.5997
0.01	7.28528	59.1357
10	52.3783	145.39
1	22.944	138.313
0.1	19.8449	124.491
0.01	12.6395	90.51
10	67.6015	210.662
1	12.6233	86.0232
0.1	9.05993	70.6218
0.01	7.33374	59.4633
10	52.2842	146.32
1	9.61201	82.4367
1	8.22183	95.5043
1	4.10313	19.9309
1	3.95053	22.0318
1	9.43019	72.7116
10	50.5349	99.251
30	132.627	129.948
1	14.5011	68.0519
10	63.7368	105.276
30	73.1889	145.908
1	9.40364	63.7653
10	43.153	79.0275
30	72.7688	103.733
1	20.2753	101.681
10	64.6137	117.068
30	86.3297	133.993
1	7.52393	39.7181
10	34.0868	38.614
30	76.0647	40.6553
1	19.9732	102.723
10	65.0703	114.674
30	154.258	170.746
1	2.40786	17.8624
10	17.5745	24.9009
30	35.947	37.0576
1	7.95436	58.7936
10	43.1215	94.1441
30	60.1529	114.999
1	4.34008	26.4286
10	26.4547	34.0168
30	56.3524	36.8134
1	4.86206	19.2408
10	30.5251	28.724
30	85.9741	49.4041
10	34.779	37.6922
30	76.4397	61.4034
100	179.435	163.974
10	34.3553	54.0384
30	71.9547	72.9485
100	112.924	125.133
1	7.49516	34.3241
0.01	4.04995	30.9777
0.03	4.68754	35.3572
0.1	4.86333	41.976
0.3	4.4672	41.4457
3	16.7533	49.3686
10	30.5835	63.7449
0.01	1.47959	110.461
0.1	12.5925	131.653
3	32.3585	150.83
10	45.001	187.654
1	11.6619	80.8044
0.01	3.20616	70.7464
0.03	8.69217	62.7169
0.1	7.04523	71.9797
0.3	3.09293	71.8255
3	16.2416	81.6143
10	23.6457	97.6122
1	11.1869	59.5083
0.01	3.33924	52.0097
0.03	7.24117	50.5136
0.1	6.40291	58.8903
0.3	4.93595	61.1093
3	16.6698	72.6447
10	26.895	86.7497
1	41.2942	129.599
0.01	13.4232	83.9277
0.03	21.2368	78.0778
0.1	20.8582	104.406
0.3	12.9169	110.952
3	47.477	145.887
10	51.1433	226.134
1	11.6178	58.3973
0.01	6.06282	45.1629
0.03	8.11475	46.0118
0.1	6.48699	54.8746
0.3	5.07288	57.3873
3	17.1262	70.4963
10	26.1869	91.5738
1	12.9767	58.8634
0.01	5.58155	44.9867
0.03	8.64303	45.595
0.1	7.62613	55.2014
0.3	6.19042	58.8164
3	17.9397	71.7612
10	30.0636	92.9558
1	14.8113	80.7095
0.01	14.3592	64.1284
0.03	16.5978	69.5233
0.1	12.1374	76.5816
0.3	8.36425	82.8536
3	23.7383	94.1174
10	29.6029	114.93
1	3.72892	17.0149
10	20.7836	25.6631
30	45.9412	65.75
1	4.81277	37.0951
10	24.0359	48.2446
30	55.8155	67.7278
1	7.76078	60.5724
10	27.0345	79.8383
30	47.5693	96.3768
1	8.06109	57.674
10	43.0244	69.7762
30	87.2612	89.825
1	6.40848	62.6127
10	26.7282	76.7869
30	58.5825	106.202
1	10.9154	79.5749
10	54.8411	121.431
30	80.9087	136.44
0.01	9.37379	66.2996
0.03	19.0475	68.9687
0.1	22.3995	83.6154
0.3	21.2927	106.142
10	294.498	158.392
1	46.4701	118.478
3	80.4535	117.775
0.03	14.9582	65.2357
0.1	15.7945	76.3645
0.3	10.3864	79.438
1	23.7259	88.3271
3	44.455	89.127
10	82.8492	95.6926
0.01	7.98022	62.9739
0.03	12.0087	57.8432
0.1	11.2013	66.3773
0.3	12.1236	72.2909
10	175.483	149.63
1	31.2206	106.549
3	38.6353	88.4934
0.01	3.03916	28.6031
0.03	7.46333	39.2064
0.1	7.08332	43.0899
0.3	6.33417	46.8044
10	52.39	67.9027
1	9.84957	47.1044
3	21.0562	59.7825
0.01	4.33164	36.7455
0.03	6.84283	38.7524
0.1	7.20769	45.7661
0.3	7.6405	49.101
10	74.3348	75.809
1	16.7911	62.273
3	31.3165	61.4462
0.01	4.33503	36.7456
0.03	6.7905	38.673
0.1	7.27049	46.0533
0.3	7.76771	49.6094
10	74.2396	75.7403
1	16.6564	61.984
3	31.2682	61.3362
0.01	6.88089	76.9989
0.1	24.5787	89.0639
0.3	20.5541	97.9535
10	181.22	179.742
1	51.0744	130.625
3	83.7736	127.396
10	30.3221	112.421
30	58.9243	118.243
1	3.79029	27.7306
10	18.0585	35.7742
30	37.7828	48.2672
10	23.3738	115.183
30	48.5546	124.681
1	6.34847	53.3302
10	33.3151	81.1295
30	63.7454	83.6903
10	67.8496	328.501
30	118.393	338.018
1	15.4726	191.07
3	27.6789	331.254
10	23.393	87.1768
30	42.9782	95.1614
1	10.6702	136.475
3	21.116	165.409
10	55.0351	144.622
30	122.428	174.509
1	11.924	108.801
3	25.5793	130.782
1	13.1087	93.3264
3	22.9029	106.173
10	44.8948	115.817
30	101.369	141.776
100	98.6466	101.456
10	61.0523	146.681
30	129.223	177.598
100	513.789	397.001
1	3.92557	56.2063
3	11.3109	57.9892
10	15.3274	57.6981
30	31.5679	58.0773
100	46.5781	41.6366
3	6.58431	63.5629
10	19.2028	77.5182
30	44.8326	89.7697
100	83.945	95.5567
1	45.8918	136.12
3	39.671	196.942
10	73.2373	249.248
1	51.2499	176.314
3	31.5717	224.986
10	73.063	303.391
1	33.3092	118.136
3	28.1409	153.924
10	48.4959	157.991
1	47.5647	168.168
3	30.0088	208.068
10	73.1761	265.063
1	19.6593	146.673
100	207.226	467.575
10	71.77	272.439
30	127.247	326.39
3	43.2299	240.113
1	18.4325	140.351
100	188.178	333.562
10	47.1743	170.741
30	81.0736	191.973
3	25.6488	150.598
1	20.0928	147.443
100	224.64	408.389
10	66.9557	248.171
30	126.532	293.655
3	32.2144	239.103
30	79.522	169.564
100	181.589	308.779
30	66.633	142.487
1	14.7884	72.3208
100	68.9232	138.449
30	34.0252	114.022
100	332.806	249.947
30	133.719	219.807
100	235.421	236.266
30	89.6622	179.209
0.01	3.88958	69.1605
1	37.613	151.009
1	12.1298	125.538
0.01	4.75679	100.445
1	52.5588	211.513
100	343.294	446.189
10	73.6755	223.194
30	170.157	391.744
1	10.8802	41.7946
100	102.853	86.4298
10	21.8046	60.5091
30	46.7053	77.2681
1	9.21316	50.455
100	140.479	91.4625
10	21.4625	60.6181
30	51.3082	67.7762
1	7.31126	25.83
3	14.3778	30.7939
10	32.3328	46.0564
30	70.3954	54.5553
1	21.3365	68.7616
3	30.0853	84.2585
10	63.8404	120.486
30	146.441	136.983
1	15.0807	60.786
3	18.8704	69.7532
10	49.7451	97.0861
30	116.98	102.335
1	7.24099	35.0229
3	11.4613	38.1417
10	29.4263	53.9856
30	71.0901	61.6481
1	6.20787	23.0443
3	11.0053	26.8184
10	25.416	39.7851
30	58.3519	48.8296
1	6.19933	23.0243
3	10.9954	26.7809
10	25.4545	39.763
30	58.3841	48.8443
1	15.2666	65.2463
3	20.739	73.5121
10	41.9047	88.1838
30	99.3176	107.425
1	15.4979	68.768
3	22.6628	76.0482
10	43.8075	110.459
30	77.089	140.067
1	14.3268	140.686
3	8.8801	122.088
10	11.9931	106.819
30	27.5911	108.802
1	44.9775	154.835
3	58.6003	173.031
10	83.4217	178.527
30	150.246	255.246
0.1	3.81569	25.0133
0.3	4.19787	28.3789
1	5.36459	28.4098
3	10.9321	31.3721
10	29.4177	52.7493
0.1	7.00539	57.3117
0.3	6.68463	64.112
1	9.69975	72.6517
3	20.3155	74.0524
10	37.3143	80.5741
0.1	4.73367	43.4942
0.3	5.74197	48.4183
1	8.66685	51.9306
3	19.4854	56.3828
10	36.6024	65.3289
0.1	8.89925	98.9894
0.3	9.53673	104.372
1	17.993	153.705
3	44.2076	143.02
10	66.8552	168.773
0.1	15.8182	126.412
0.3	17.5131	144.15
1	26.6745	207.326
3	63.043	169.935
10	124.696	295.035
0.1	5.09562	28.1873
0.3	5.66978	33.6546
1	8.43797	35.6936
3	15.9728	39.7161
10	35.6852	61.5994
0.01	8.74957	57.3911
0.03	8.41854	66.6258
0.1	10.844	74.6315
0.3	18.7631	77.6604
3	48.3284	107.035
0.01	7.79549	54.0701
0.03	7.6568	65.9225
0.1	12.8511	68.4522
0.3	21.0329	73.5107
3	55.594	123.54
0.03	25.1073	148.603
0.1	19.8195	114.968
0.3	29.3809	121.963
3	95.6177	239.253
0.01	20.2259	145.012
0.03	19.0146	206.016
0.1	11.9463	104.503
0.3	27.6283	189.639
3	42.7632	155.8
0.03	9.17933	47.4961
0.1	6.46252	39.8556
0.3	9.3583	45.932
3	24.4696	54.8159
0.01	29.0014	168.999
0.03	15.8559	177.097
0.1	21.0458	247.787
0.3	38.0678	241.981
0.01	11.6925	46.0542
0.03	12.5707	80.6479
0.1	9.64888	60.6478
0.3	13.2789	63.6888
3	51.2697	93.7051
0.01	7.9922	103.616
0.03	5.28042	142.823
0.1	8.60346	119.581
0.3	14.329	145.608
0.01	18.2253	104.523
0.03	19.0918	131.68
0.1	19.507	143.041
0.3	33.1257	156.811
3	82.8955	227.878
0.01	16.1693	115.114
0.03	22.773	124.972
0.1	13.9882	112.741
0.3	20.1821	143.045
3	62.9042	188.09
0.01	14.8877	98.0592
0.03	21.4073	105.847
0.1	24.4381	121.107
0.3	28.1581	134.735
3	59.3677	188.623
0.01	20.0111	84.3885
0.03	22.6701	107.831
0.1	15.1027	102.382
0.3	19.2251	107.878
3	81.0927	149.658
0.01	12.3205	105.33
0.03	30.5366	150.247
0.1	12.6032	142.361
0.3	20.1267	147.64
3	114.319	205.414
0.01	12.3581	105.019
0.03	30.6973	150.954
0.1	12.5903	140.942
0.3	19.8882	146.053
3	113.386	204.407
0.01	30.2416	135.02
0.1	26.1668	182.336
0.3	29.503	220.465
3	73.0203	249.024
0.01	3.37577	44.8122
0.1	7.41778	62.7956
0.3	10.0031	67.3627
3	41.0724	108.386
0.03	10.7614	47.3873
0.1	2.75954	66.6987
0.3	5.42028	70.1804
3	18.7982	82.9972
0.01	2.85364	46.8918
0.1	5.27655	68.664
0.3	6.48617	71.3721
3	28.7957	96.8938
3	17.9773	71.9008
30	69.314	99.9525
3	46.6122	253.777
30	155.724	347.621
0.3	18.1896	71.7609
0.1	11.8722	64.907
0.03	10.881	60.9934
0.01	10.0956	63.5916
0.3	5.71045	30.4607
0.1	3.73087	28.2462
0.03	2.96242	27.5588
0.01	2.89404	27.2855
0.3	12.0148	75.0258
0.1	10.0657	69.3028
0.03	11.3171	82.1095
0.01	9.96307	75.3628
0.01	1.73135	28.0996
0.03	2.2102	28.4329
0.1	3.18563	29.0042
0.3	5.21547	30.6924
0.3	37.07	114.872
0.1	23.76	101.013
0.03	17.7909	84.5604
0.01	15.6159	87.7818
0.3	6.60019	40.3641
0.1	4.35194	37.4653
0.03	3.37957	36.4229
0.01	2.91137	36.6849
0.3	12.6877	39.8362
0.1	7.48294	34.408
0.03	5.18881	31.7873
0.01	4.00073	31.8453
0.3	54.7701	248.384
0.03	28.2748	188.369
0.01	21.172	177.866
1	5.34205	25.9456
0.1	2.1612	24.2097
10	38.2448	40.6245
0.3	2.56738	25.3025
3	13.0249	27.973
1	11.6332	74.1139
0.1	8.91383	66.0511
10	68.4396	89.2512
0.3	6.47065	68.2227
3	26.7663	67.3719
1	6.10725	26.6802
0.1	2.6699	24.7349
10	32.9153	34.0164
0.3	3.53593	26.3877
3	14.6218	28.6233
1	16.3682	84.3291
0.1	11.1877	61.776
10	114.652	226.913
0.3	26.2868	84.7253
3	53.7618	115.137

## Sheet: 4B
Time (min)	Frequency (Hz)	|G*| (Pa)
0	1	0.186785
0	1	0.13288
0	1	0.165523
0	1	0.128111
0	1	0.232293
0	1	0.188988
0	1	0.133667
0	1	0.167051
0	1	0.128817
0	1	0.236563
0	1	0.141886
0	1	0.370052
0	1	0.261313
0	1	1.04263
0	1	0.178248
0	1	0.0268148
0	1	0.0494639
0	1	0.0436527
0	1	0.134308
0	1	0.0421668
0	1	5.0106
0	1	33.4954
0	1	16.8672
0	1	265.567
0	1	8.06241
0	3	0.335419
0	3	0.267864
0	3	0.332854
0	3	0.355357
0	3	0.382493
0	3	0.348591
0	3	0.27446
0	3	0.345717
0	3	0.371112
0	3	0.402306
0	3	0.154503
0	3	0.363616
0	3	0.276287
0	3	0.863708
0	3	0.195687
0	3	0.0538585
0	3	0.099798
0	3	0.095517
0	3	0.320532
0	3	0.0787262
0	3	6.43352
0	3	34.166
0	3	20.5362
0	3	203.957
0	3	10.6917
0	10	0.508116
0	10	0.433086
0	10	0.510088
0	10	0.399266
0	10	0.524456
0	10	0.556887
0	10	0.462362
0	10	0.559474
0	10	0.421929
0	10	0.578493
0	10	0.260565
0	10	0.397224
0	10	0.323483
0	10	1.49335
0	10	0.305441
0	10	0.145105
0	10	0.183661
0	10	0.18098
0	10	0.630089
0	10	0.176696
0	10	21.3753
0	10	46.0235
0	10	33.0171
0	10	631.318
0	10	29.9221
0	0.1	0.151454
0	0.1	0.121704
0	0.1	0.108482
0	0.1	0.12456
0	0.1	0.17892
0	0.1	0.152623
0	0.1	0.122309
0	0.1	0.10891
0	0.1	0.125208
0	0.1	0.180854
0	0.1	0.122608
0	0.1	0.279905
0	0.1	0.215233
0	0.1	0.644897
0	0.1	0.13707
0	0.1	0.0187128
0	0.1	0.0342348
0	0.1	0.023441
0	0.1	0.0807463
0	0.1	0.0247896
0	0.1	3.69665
0	0.1	19.1091
0	0.1	11.2644
0	0.1	101.509
0	0.1	4.6626
0	0.3	0.146788
0	0.3	0.10382
0	0.3	0.11797
0	0.3	0.120831
0	0.3	0.166833
0	0.3	0.147852
0	0.3	0.104195
0	0.3	0.118521
0	0.3	0.121422
0	0.3	0.168398
0	0.3	0.140407
0	0.3	0.318276
0	0.3	0.239937
0	0.3	0.717127
0	0.3	0.166915
0	0.3	0.0207593
0	0.3	0.0331628
0	0.3	0.0284375
0	0.3	0.0870753
0	0.3	0.0281082
0	0.3	4.841
0	0.3	24.6074
0	0.3	14.0288
0	0.3	125.406
0	0.3	6.88496
20	0.1	0.126825
20	0.1	0.174589
20	0.1	0.0700597
20	0.1	-0.0419959
20	0.1	0.161198
20	0.1	0.127509
20	0.1	0.176385
20	0.1	0.0701746
20	0.1	-0.0420206
20	0.1	0.162609
20	0.1	0.119985
20	0.1	0.440051
20	0.1	0.21882
20	0.1	0.981399
20	0.1	0.132962
20	0.1	0.0152992
20	0.1	0.0776183
20	0.1	0.0153556
20	0.1	-0.041239
20	0.1	0.0216208
20	0.1	3.5158
20	0.1	47.9822
20	0.1	11.5631
20	0.1	231.86
20	0.1	4.36069
20	0.3	0.146638
20	0.3	0.190419
20	0.3	0.131119
20	0.3	0.18311
20	0.3	0.190174
20	0.3	0.147698
20	0.3	0.192754
20	0.3	0.131876
20	0.3	0.185184
20	0.3	0.1925
20	0.3	0.131274
20	0.3	0.478903
20	0.3	0.239072
20	0.3	0.938856
20	0.3	0.167415
20	0.3	0.0193889
20	0.3	0.0923106
20	0.3	0.0315278
20	0.3	0.173861
20	0.3	0.0322274
20	0.3	4.23151
20	0.3	57.162
20	0.3	13.9738
20	0.3	219.084
20	0.3	6.98489
20	1	0.21272
20	1	0.230064
20	1	0.208451
20	1	0.277706
20	1	0.25487
20	1	0.215988
20	1	0.234211
20	1	0.211524
20	1	0.285072
20	1	0.260536
20	1	0.137428
20	1	0.439819
20	1	0.26795
20	1	1.23921
20	1	0.213455
20	1	0.0296828
20	1	0.10301
20	1	0.0566778
20	1	0.353264
20	1	0.0556129
20	1	4.75032
20	1	49.0353
20	1	18.0255
20	1	399.017
20	1	11.6924
20	3	0.354152
20	3	0.198657
20	3	0.317323
20	3	0.217972
20	3	0.364538
20	3	0.369741
20	3	0.201312
20	3	0.328421
20	3	0.221491
20	3	0.381593
20	3	0.14861
20	3	0.480234
20	3	0.279391
20	3	1.33179
20	3	0.229691
20	3	0.054947
20	3	0.096677
20	3	0.0917581
20	3	0.294979
20	3	0.0876483
20	3	6.03269
20	3	57.6671
20	3	20.7816
20	3	447.135
20	3	14.5242
20	10	0.520776
20	10	0.203084
20	10	0.483897
20	10	0.280504
20	10	0.55162
20	10	0.573593
20	10	0.205923
20	10	0.525574
20	10	0.2881
20	10	0.615336
20	10	0.236668
20	10	0.707009
20	10	0.37576
20	10	1.83055
20	10	0.276385
20	10	0.135751
20	10	0.145589
20	10	0.19749
20	10	0.527381
20	10	0.17007
20	10	17.8885
20	10	125.214
20	10	43.3031
20	10	872.086
20	10	25.3075
20	30	0.80069
20	30	0.250581
20	30	0.736777
20	30	0.375091
20	30	0.830157
20	30	1.03106
20	30	0.255961
20	30	0.907196
20	30	0.393732
20	30	1.09378
20	30	0.324141
20	30	0.810662
20	30	0.501267
20	30	2.90265
20	30	0.379623
20	30	0.33421
20	30	0.207498
20	30	0.454748
20	30	1.14286
20	30	0.415223
20	30	52.0901
20	30	168.271
20	30	110.077
20	30	2338.56
20	30	76.0632
40	0.1	0.140789
40	0.1	0.0856637
40	0.1	0.0766157
40	0.1	0.0547507
40	0.1	0.0999358
40	0.1	0.171402
40	0.1	0.141726
40	0.1	0.0858739
40	0.1	0.0767659
40	0.1	0.0548055
40	0.1	0.10027
40	0.1	0.1731
40	0.1	0.118284
40	0.1	0.402777
40	0.1	0.223155
40	0.1	0.517685
40	0.1	0.989569
40	0.1	0.179498
40	0.1	0.0167639
40	0.1	0.034588
40	0.1	0.0171307
40	0.1	0.0283719
40	0.1	0.0992239
40	0.1	0.0310712
40	0.1	3.42971
40	0.1	39.2725
40	0.1	12.0374
40	0.1	64.5955
40	0.1	237.687
40	0.1	7.97464
40	0.3	0.135169
40	0.3	0.14399
40	0.3	0.130394
40	0.3	0.136446
40	0.3	0.196133
40	0.3	0.165487
40	0.3	0.135998
40	0.3	0.144993
40	0.3	0.131139
40	0.3	0.137299
40	0.3	0.198687
40	0.3	0.167014
40	0.3	0.135318
40	0.3	0.428966
40	0.3	0.244098
40	0.3	0.603038
40	0.3	1.04654
40	0.3	0.206968
40	0.3	0.0184029
40	0.3	0.0621973
40	0.3	0.0320107
40	0.3	0.0827967
40	0.3	0.207935
40	0.3	0.0345665
40	0.3	4.48164
40	0.3	45.1493
40	0.3	14.5647
40	0.3	89.0367
40	0.3	273.589
40	0.3	10.5809
40	1	0.221835
40	1	0.217546
40	1	0.226951
40	1	0.234978
40	1	0.389956
40	1	0.235819
40	1	0.225547
40	1	0.221044
40	1	0.230929
40	1	0.2394
40	1	0.411003
40	1	0.24029
40	1	0.14078
40	1	0.464555
40	1	0.269259
40	1	0.782785
40	1	1.33512
40	1	0.239706
40	1	0.0317526
40	1	0.102687
40	1	0.0621798
40	1	0.187399
40	1	0.548737
40	1	0.057599
40	1	5.00498
40	1	54.3951
40	1	18.3515
40	1	155.689
40	1	500.717
40	1	14.6051
40	3	0.329979
40	3	0.125184
40	3	0.293958
40	3	0.157282
40	3	0.149997
40	3	0.325236
40	3	0.342502
40	3	0.125842
40	3	0.302729
40	3	0.158592
40	3	0.151132
40	3	0.337211
40	3	0.15763
40	3	0.497614
40	3	0.297184
40	3	0.767654
40	3	1.13741
40	3	0.276126
40	3	0.0539887
40	3	0.0626208
40	3	0.0899661
40	3	0.121744
40	3	0.1719
40	3	0.0931126
40	3	6.67147
40	3	60.4474
40	3	23.1687
40	3	145.174
40	3	317.99
40	3	20.4058
40	10	0.530723
40	10	0.225456
40	10	0.485912
40	10	0.314064
40	10	0.319125
40	10	0.546514
40	10	0.586888
40	10	0.229355
40	10	0.528149
40	10	0.324814
40	10	0.330419
40	10	0.608319
40	10	0.233655
40	10	0.603498
40	10	0.388929
40	10	0.794585
40	10	1.63359
40	10	0.292152
40	10	0.13713
40	10	0.138415
40	10	0.205412
40	10	0.258092
40	10	0.539768
40	10	0.177721
40	10	17.6385
40	10	92.1265
40	10	46.49
40	10	167.729
40	10	711.302
40	10	28.101
40	30	0.849085
40	30	0.373619
40	30	0.80507
40	30	0.502521
40	30	0.493728
40	30	0.872554
40	30	1.13623
40	30	0.392033
40	30	1.04014
40	30	0.549581
40	30	0.538186
40	30	1.19149
40	30	0.311342
40	30	0.721138
40	30	0.46574
40	30	1.00067
40	30	2.26455
40	30	0.370295
40	30	0.353758
40	30	0.28271
40	30	0.484434
40	30	0.54995
40	30	1.21875
40	30	0.441202
40	30	53.3673
40	30	144.176
40	30	108.521
40	30	313.311
40	30	1589.29
40	30	79.7288
60	0.1	0.187768
60	0.1	0.229986
60	0.1	0.176384
60	0.1	0.250636
60	0.1	0.447467
60	0.1	0.215172
60	0.1	0.190006
60	0.1	0.234129
60	0.1	0.178237
60	0.1	0.25602
60	0.1	0.479935
60	0.1	0.218555
60	0.1	0.131425
60	0.1	0.387925
60	0.1	0.230613
60	0.1	0.487328
60	0.1	0.67068
60	0.1	0.204242
60	0.1	0.0249714
60	0.1	0.0908245
60	0.1	0.0411038
60	0.1	0.124765
60	0.1	0.321883
60	0.1	0.0446381
60	0.1	4.30055
60	0.1	38.1454
60	0.1	13.1862
60	0.1	60.8112
60	0.1	132.991
60	0.1	10.5032
60	0.3	0.124172
60	0.3	0.110279
60	0.3	0.114422
60	0.3	0.134927
60	0.3	0.162873
60	0.3	0.15368
60	0.3	0.124814
60	0.3	0.110729
60	0.3	0.114924
60	0.3	0.135752
60	0.3	0.164328
60	0.3	0.154902
60	0.3	0.138781
60	0.3	0.403866
60	0.3	0.24384
60	0.3	0.49995
60	0.3	0.785668
60	0.3	0.215307
60	0.3	0.0173218
60	0.3	0.0447196
60	0.3	0.028023
60	0.3	0.0678691
60	0.3	0.129108
60	0.3	0.0333514
60	0.3	4.70051
60	0.3	39.6768
60	0.3	14.477
60	0.3	61.172
60	0.3	152.342
60	0.3	11.4073
60	1	0.190032
60	1	0.174367
60	1	0.195702
60	1	0.231564
60	1	0.270119
60	1	0.217157
60	1	0.192353
60	1	0.176156
60	1	0.198239
60	1	0.235794
60	1	0.276886
60	1	0.220637
60	1	0.154261
60	1	0.475704
60	1	0.274493
60	1	0.585738
60	1	0.991781
60	1	0.248576
60	1	0.0296726
60	1	0.0837983
60	1	0.0544152
60	1	0.138113
60	1	0.274611
60	1	0.0548449
60	1	5.93006
60	1	56.068
60	1	18.8179
60	1	87.0311
60	1	254.496
60	1	15.5715
60	10	0.486942
60	10	0.215314
60	10	0.475816
60	10	0.304123
60	10	0.307456
60	10	0.527109
60	10	0.529467
60	10	0.218704
60	10	0.515304
60	10	0.31386
60	10	0.317525
60	10	0.58204
60	10	0.256876
60	10	0.601981
60	10	0.379679
60	10	0.899431
60	10	1.80288
60	10	0.307648
60	10	0.136007
60	10	0.131656
60	10	0.19565
60	10	0.282295
60	10	0.572458
60	10	0.179063
60	10	20.302
60	10	91.2486
60	10	43.8406
60	10	213.554
60	10	859.84
60	10	30.4496

[truncated: 15 more sheets: 4C+S2D, 4D+S2E, 4E, 4F-CytD_only, S1A, S1B, S1C, S1D, S1F, S1G, S2AB, S2C, S2F, S3AB, S4B]
